# Supplementary material for: SREBP modulates the NADP+/NADPH cycle to control night sleep in Drosophila
Source: Nat Commun. 2023 Feb 20;14:763. doi: 10.1038/s41467-022-35577-8 (PMC9941135; doi:10.1038/s41467-022-35577-8)
Supplement: Supplementary file 3 — Supplementary Data 1 [file 41467_2022_35577_MOESM3_ESM.xlsx]

## Sheet: Sheet1
RNA-Seq in for Cyfip85.1/+ and control flies at ZT16
		ALL
	All Genes Identified	10489
	of which:
	lincRNA	378
	pre_miRNA	7
	protein_coding	10055
	pseudogene	34
	rRNA	1
	snoRNA	13
	snRNA	1
	Filtered:
		ALL	UP	DOWN
	FDR ≤ 0.05	4048	2208	1840
	|LFC| ≥ 0.585	1303	730	573

## Sheet: All_genes_identified
Gene_ID	Gene_Name	log2FC (HET / Control)	adj.P Val	Gene_type	Description	Chromosome_Name
FBgn0013771	Cyp6a9	-3.64825	6.73229e-11	protein_coding	Cytochrome P450-6a9 [Source:FlyBase gene name;Acc:FBgn0013771]	2R
FBgn0051865	Ada1-1	-6.05022	6.73229e-11	protein_coding	transcriptional Adaptor 1-1 [Source:FlyBase gene name;Acc:FBgn0051865]	2L
FBgn0050054	CG30054	-3.90023	7.15653e-11	protein_coding		2R
FBgn0063261	CG31275	6.37507	7.89814e-11	protein_coding		3R
FBgn0038221	CG3259	3.5141	1.32924e-10	protein_coding		3R
FBgn0013772	Cyp6a8	-3.73174	1.82674e-10	protein_coding	Cytochrome P450-6a8 [Source:FlyBase gene name;Acc:FBgn0013772]	2R
FBgn0264916	CR44107	-2.72639	2.08498e-10	lincRNA		3R
FBgn0033302	Cyp6a14	4.61292	3.11152e-10	protein_coding	Cyp6a14 [Source:FlyBase gene name;Acc:FBgn0033302]	2R
FBgn0002905	mus308	2.19867	3.32764e-10	protein_coding	mutagen-sensitive 308 [Source:FlyBase gene name;Acc:FBgn0002905]	3R
FBgn0265651	CR44458	-7.15326	6.14375e-10	lincRNA		2R
FBgn0000163	baz	-1.34852	7.64261e-10	protein_coding	bazooka [Source:FlyBase gene name;Acc:FBgn0000163]	X
FBgn0033980	Cyp6a20	-2.98505	8.28681e-10	protein_coding	Cyp6a20 [Source:FlyBase gene name;Acc:FBgn0033980]	2R
FBgn0040091	Ugt58Fa	-1.42221	9.03144e-10	protein_coding	Ugt58Fa [Source:FlyBase gene name;Acc:FBgn0040091]	2R
FBgn0262679	CG43149	-8.40693	1.12723e-09	protein_coding		3L
FBgn0002645	Map205	-1.25302	1.58996e-09	protein_coding	Microtubule-associated protein 205 [Source:FlyBase gene name;Acc:FBgn0002645]	3R
FBgn0051860	ZnT33D	-3.30235	1.7237e-09	protein_coding	Zinc transporter 33D [Source:FlyBase gene name;Acc:FBgn0051860]	2L
FBgn0000422	Ddc	0.723737	2.30639e-09	protein_coding	Dopa decarboxylase [Source:FlyBase gene name;Acc:FBgn0000422]	2L
FBgn0038492	Mur89F	-6.09924	2.36448e-09	protein_coding	Mucin related 89F [Source:FlyBase gene name;Acc:FBgn0038492]	3R
FBgn0003996	w	7.04356	2.44957e-09	protein_coding	white [Source:FlyBase gene name;Acc:FBgn0003996]	X
FBgn0020556	bxd	10.1775	3.55111e-09	lincRNA	bithoraxoid [Source:FlyBase gene name;Acc:FBgn0020556]	3R
FBgn0035943	CG5653	3.17957	3.69055e-09	protein_coding		3L
FBgn0262983	CG43291	-5.53589	5.41161e-09	protein_coding		3R
FBgn0266758	Esyt2	-0.649202	5.64893e-09	protein_coding	Extended synaptotagmin-like protein 2 ortholog (H. sapiens) [Source:FlyBase gene name;Acc:FBgn0266758]	3R
FBgn0015037	Cyp4p1	-1.60061	5.77454e-09	protein_coding	Cytochrome P450-4p1 [Source:FlyBase gene name;Acc:FBgn0015037]	2R
FBgn0031775	CG9150	-5.57752	5.77454e-09	protein_coding		2L
FBgn0052459	CG32459	6.45088	6.40187e-09	protein_coding		3L
FBgn0035434	Drsl5	1.75492	6.43739e-09	protein_coding	Drosomycin-like 5 [Source:FlyBase gene name;Acc:FBgn0035434]	3L
FBgn0031182	Cyp6t1	1.54406	6.78042e-09	protein_coding	Cyp6t1 [Source:FlyBase gene name;Acc:FBgn0031182]	X
FBgn0034335	GstE1	2.36685	7.02277e-09	protein_coding	Glutathione S transferase E1 [Source:FlyBase gene name;Acc:FBgn0034335]	2R
FBgn0035642	CG18586	7.03322	7.2837e-09	protein_coding		3L
FBgn0031169	CG1494	5.44847	8.49939e-09	protein_coding		X
FBgn0262035	CG42846	1.29779	9.87082e-09	protein_coding		3L
FBgn0052553	CG32553	-4.02456	1.10504e-08	protein_coding		X
FBgn0016054	phr6-4	3.20818	1.15225e-08	protein_coding	(6-4)-photolyase [Source:FlyBase gene name;Acc:FBgn0016054]	2L
FBgn0033395	Cyp4p2	4.62145	1.18229e-08	protein_coding	Cyp4p2 [Source:FlyBase gene name;Acc:FBgn0033395]	2R
FBgn0052412	QC	-0.932091	1.27688e-08	protein_coding	Glutaminyl cyclase [Source:FlyBase gene name;Acc:FBgn0052412]	3L
FBgn0034330	CG18107	1.84686	1.43605e-08	protein_coding		2R
FBgn0037298	CG2604	-1.42709	1.57095e-08	protein_coding		3R
FBgn0265699	CR44506	2.43461	1.62608e-08	lincRNA		2R
FBgn0042127	CG18789	-6.05632	1.69413e-08	protein_coding		2L
FBgn0034143	CG8303	1.71903	1.82374e-08	protein_coding		2R
FBgn0033730	Cpr49Ag	-2.31376	1.86791e-08	protein_coding	Cuticular protein 49Ag [Source:FlyBase gene name;Acc:FBgn0033730]	2R
FBgn0051673	CG31673	1.07624	1.86791e-08	protein_coding		2L
FBgn0037822	CG14683	0.568712	1.89408e-08	protein_coding		3R
FBgn0032706	Irk3	-1.83697	1.91072e-08	protein_coding	Inwardly rectifying potassium channel 3 [Source:FlyBase gene name;Acc:FBgn0032706]	2L
FBgn0035770	pst	-1.09156	1.94433e-08	protein_coding	pastrel [Source:FlyBase gene name;Acc:FBgn0035770]	3L
FBgn0027579	mino	1.69158	1.94762e-08	protein_coding	minotaur [Source:FlyBase gene name;Acc:FBgn0027579]	3R
FBgn0034470	Obp56d	1.1625	2.09601e-08	protein_coding	Odorant-binding protein 56d [Source:FlyBase gene name;Acc:FBgn0034470]	2R
FBgn0039864	CG11550	1.13855	2.38758e-08	protein_coding		3R
FBgn0031646	CG2837	2.21365	2.76653e-08	protein_coding		2L
FBgn0036262	CG6910	1.65009	3.32683e-08	protein_coding		3L
FBgn0032945	CG8665	3.67944	4.16636e-08	protein_coding		2L
FBgn0027070	CG17322	-1.54279	4.70524e-08	protein_coding		2L
FBgn0032864	CG2493	0.872566	4.70524e-08	protein_coding		2L
FBgn0267485	CR45835	-6.50111	5.06728e-08	lincRNA		3L
FBgn0063495	GstE5	1.91645	5.99309e-08	protein_coding	Glutathione S transferase E5 [Source:FlyBase gene name;Acc:FBgn0063495]	2R
FBgn0260874	Ir76a	2.259	6.07508e-08	protein_coding	Ionotropic receptor 76a [Source:FlyBase gene name;Acc:FBgn0260874]	3L
FBgn0267102	CR45542	5.20722	6.20384e-08	lincRNA		X
FBgn0038660	CG14291	1.35524	6.48999e-08	protein_coding		3R
FBgn0040965	CR13130	2.04002	6.5422e-08	lincRNA		2L
FBgn0085244	CG34215	2.20577	6.88942e-08	protein_coding		2R
FBgn0261550	CG42668	0.567078	6.88942e-08	protein_coding		3R
FBgn0267160	CR45600	8.70648	7.64698e-08	lincRNA		3R
FBgn0033257	CG8713	-3.18722	8.33169e-08	protein_coding		2R
FBgn0036790	AstC-R1	1.41449	8.37347e-08	protein_coding	Allatostatin C receptor 1 [Source:FlyBase gene name;Acc:FBgn0036790]	3L
FBgn0040653	IM4	1.76292	8.63349e-08	protein_coding	Immune induced molecule 4 [Source:FlyBase gene name;Acc:FBgn0040653]	2R
FBgn0037974	CG12224	-5.34075	8.95401e-08	protein_coding		3R
FBgn0053110	CG33110	1.68215	9.99151e-08	protein_coding		3R
FBgn0026388	Or46a	1.49843	9.99732e-08	protein_coding	Odorant receptor 46a [Source:FlyBase gene name;Acc:FBgn0026388]	2R
FBgn0036868	ms(3)76Ba	7.74971	1.00611e-07	protein_coding	male sterile (3) 76Ba [Source:FlyBase gene name;Acc:FBgn0036868]	3L
FBgn0267733	CR46064	-0.808222	1.09445e-07	lincRNA		2R
FBgn0035160	hng3	1.87062	1.15035e-07	protein_coding	hinge3 [Source:FlyBase gene name;Acc:FBgn0035160]	3L
FBgn0250757	CG42235	-0.850911	1.15035e-07	protein_coding		3R
FBgn0058191	CG40191	-0.87076	1.22038e-07	protein_coding		2R
FBgn0050145	Obp57e	-3.47321	1.22463e-07	protein_coding	Odorant-binding protein 57e [Source:FlyBase gene name;Acc:FBgn0050145]	2R
FBgn0033736	CG13154	6.20623	1.24623e-07	protein_coding		2R
FBgn0040251	Ugt86Di	-2.74536	1.29592e-07	protein_coding	Ugt86Di [Source:FlyBase gene name;Acc:FBgn0040251]	3R
FBgn0038816	Lrrk	-0.766049	1.30732e-07	protein_coding	Leucine-rich repeat kinase [Source:FlyBase gene name;Acc:FBgn0038816]	3R
FBgn0037443	Dmtn	-0.581771	1.31284e-07	protein_coding	Dementin [Source:FlyBase gene name;Acc:FBgn0037443]	3R
FBgn0263830	CG40486	0.977724	1.39118e-07	protein_coding		X
FBgn0033683	CG18343	1.98082	1.42076e-07	protein_coding		2R
FBgn0051414	CG31414	1.05664	1.42224e-07	protein_coding		3R
FBgn0260933	rempA	-0.790973	1.53811e-07	protein_coding	reduced mechanoreceptor potential A [Source:FlyBase gene name;Acc:FBgn0260933]	2L
FBgn0034166	CG6472	-2.01464	1.58491e-07	protein_coding		2R
FBgn0035388	CG2162	-0.447181	1.60388e-07	protein_coding		3L
FBgn0000556	Ef1alpha48D	0.665045	1.75552e-07	protein_coding	Elongation factor 1alpha48D [Source:FlyBase gene name;Acc:FBgn0000556]	2R
FBgn0261871	dpr2	0.827231	1.89725e-07	protein_coding		2L
FBgn0025676	CkIIalpha-i3	-0.819525	1.94159e-07	protein_coding	CKII-alpha subunit interactor-3 [Source:FlyBase gene name;Acc:FBgn0025676]	3L
FBgn0030887	CG6867	0.544345	1.94159e-07	protein_coding		X
FBgn0261599	RpS29	0.607849	1.97053e-07	protein_coding	Ribosomal protein S29 [Source:FlyBase gene name;Acc:FBgn0261599]	3R
FBgn0036891	CG9372	0.820627	2.01433e-07	protein_coding		3L
FBgn0038972	CG7054	1.10418	2.01433e-07	protein_coding		3R
FBgn0086558	Ubi-p5E	1.99688	2.23504e-07	protein_coding	Ubiquitin-5E [Source:FlyBase gene name;Acc:FBgn0086558]	X
FBgn0031566	CG2818	0.70094	2.23504e-07	protein_coding		2L
FBgn0050050	CG30050	-2.97102	2.25238e-07	protein_coding		2R
FBgn0015033	Cyp4d8	0.957864	2.25238e-07	protein_coding	Cytochrome P450-4d8 [Source:FlyBase gene name;Acc:FBgn0015033]	3L
FBgn0033775	Cyp9h1	1.09096	2.27411e-07	protein_coding	Cyp9h1 [Source:FlyBase gene name;Acc:FBgn0033775]	2R
FBgn0029798	CG4078	-1.41538	2.35404e-07	protein_coding		X
FBgn0040734	CG15065	2.32467	2.35453e-07	protein_coding		2R
FBgn0038679	CG6040	-0.666738	2.40906e-07	protein_coding		3R
FBgn0062928	pncr009:3L	-3.2813	2.62511e-07	pseudogene	putative noncoding RNA 009:3L [Source:FlyBase gene name;Acc:FBgn0062928]	3L
FBgn0033491	CG18011	0.873983	2.63427e-07	protein_coding		2R
FBgn0027584	CG4757	5.8864	2.74826e-07	protein_coding		3R
FBgn0267185	CR45625	-5.20545	2.74975e-07	lincRNA		X
FBgn0052206	CG32206	-0.81359	2.81727e-07	protein_coding		3L
FBgn0037488	CG14607	-3.9718	2.89713e-07	protein_coding		3R
FBgn0033458	CG18446	-4.82992	2.90354e-07	protein_coding		2R
FBgn0264745	CR44003	-4.32388	2.90655e-07	pseudogene		2L
FBgn0052801	CG32801	2.04637	3.01687e-07	protein_coding		X
FBgn0041337	Cyp309a2	4.93189	3.01687e-07	protein_coding	Cyp309a2 [Source:FlyBase gene name;Acc:FBgn0041337]	2L
FBgn0260995	CG42596	2.29033	3.11653e-07	protein_coding		2R
FBgn0037478	CG2656	-1.18917	3.11653e-07	protein_coding		3R
FBgn0002869	MtnB	3.72498	3.30711e-07	protein_coding	Metallothionein B [Source:FlyBase gene name;Acc:FBgn0002869]	3R
FBgn0038613	Vha100-4	6.19208	3.38116e-07	protein_coding	Vacuolar H[+] ATPase 100kD subunit 4 [Source:FlyBase gene name;Acc:FBgn0038613]	3R
FBgn0037975	CG3397	-8.78641	3.45317e-07	protein_coding		3R
FBgn0004401	Pep	0.437224	3.50206e-07	protein_coding	Protein on ecdysone puffs [Source:FlyBase gene name;Acc:FBgn0004401]	3L
FBgn0267398	Yeti	-0.887297	3.73539e-07	protein_coding	Yeti [Source:FlyBase gene name;Acc:FBgn0267398]	2R
FBgn0035539	slow	-0.790931	3.85698e-07	protein_coding	slowdown [Source:FlyBase gene name;Acc:FBgn0035539]	3L
FBgn0053296	CG33296	1.61416	3.85758e-07	protein_coding		2L
FBgn0016970	l(2)k10201	-1.09576	3.9287e-07	protein_coding	lethal (2) k10201 [Source:FlyBase gene name;Acc:FBgn0016970]	2R
FBgn0038714	Cpr92A	4.47339	4.0541e-07	protein_coding	Cuticular protein 92A [Source:FlyBase gene name;Acc:FBgn0038714]	3R
FBgn0050489	Cyp12d1-p	3.65607	4.1696e-07	protein_coding	Cyp12d1-p [Source:FlyBase gene name;Acc:FBgn0050489]	2R
FBgn0263780	CG17684	2.18893	4.20964e-07	protein_coding		2R
FBgn0039925	Kif3C	1.48001	4.31247e-07	protein_coding	Kinesin family member 3C ortholog [Source:FlyBase gene name;Acc:FBgn0039925]	4
FBgn0034475	Obp56h	2.053	4.40414e-07	protein_coding	Odorant-binding protein 56h [Source:FlyBase gene name;Acc:FBgn0034475]	2R
FBgn0003714	tko	-1.01236	4.5512e-07	protein_coding	technical knockout [Source:FlyBase gene name;Acc:FBgn0003714]	X
FBgn0037503	CG14598	6.92251	4.59772e-07	protein_coding		3R
FBgn0051755	SoYb	2.31118	4.59772e-07	protein_coding	Sister of Yb [Source:FlyBase gene name;Acc:FBgn0051755]	2L
FBgn0051704	CG31704	1.88475	4.78276e-07	protein_coding		2L
FBgn0033749	achi	-0.831629	4.79683e-07	protein_coding	achintya [Source:FlyBase gene name;Acc:FBgn0033749]	2R
FBgn0023023	CRMP	0.429782	4.82236e-07	protein_coding	Collapsin Response Mediator Protein [Source:FlyBase gene name;Acc:FBgn0023023]	3R
FBgn0250848	26-29-p	0.557604	4.88656e-07	protein_coding	26-29kD-proteinase [Source:FlyBase gene name;Acc:FBgn0250848]	3L
FBgn0037371	Sym	-0.898737	4.90417e-07	protein_coding	Symplekin [Source:FlyBase gene name;Acc:FBgn0037371]	3R
FBgn0033043	Or42b	1.8628	5.28136e-07	protein_coding	Odorant receptor 42b [Source:FlyBase gene name;Acc:FBgn0033043]	2R
FBgn0031936	CG13794	0.686878	5.28821e-07	protein_coding		2L
FBgn0031327	CG5397	0.919699	5.35219e-07	protein_coding		2L
FBgn0031560	CG16713	1.1432	5.48359e-07	protein_coding		2L
FBgn0034512	CG18067	1.24837	5.55714e-07	protein_coding		2R
FBgn0264272	mwh	0.996972	5.56713e-07	protein_coding	multiple wing hairs [Source:FlyBase gene name;Acc:FBgn0264272]	3L
FBgn0040349	CG3699	1.26506	5.6004e-07	protein_coding		X
FBgn0053993	CG33993	1.57099	5.6202e-07	protein_coding		3L
FBgn0259247	laccase2	-0.881541	5.64041e-07	protein_coding	laccase 2 [Source:FlyBase gene name;Acc:FBgn0259247]	2R
FBgn0264077	Cnx14D	-7.85964	5.68384e-07	protein_coding	Calnexin 14D [Source:FlyBase gene name;Acc:FBgn0264077]	X
FBgn0035203	CG9149	-0.729315	5.74577e-07	protein_coding		3L
FBgn0027780	U26	-0.685537	6.1418e-07	protein_coding	U26 [Source:FlyBase gene name;Acc:FBgn0027780]	2L
FBgn0022893	Df31	0.512785	6.26657e-07	protein_coding	Decondensation factor 31 [Source:FlyBase gene name;Acc:FBgn0022893]	2L
FBgn0031935	CG13793	1.96932	6.32989e-07	protein_coding		2L
FBgn0033912	RpS23	0.52008	6.68714e-07	protein_coding	Ribosomal protein S23 [Source:FlyBase gene name;Acc:FBgn0033912]	2R
FBgn0267472	CR45822	-7.71493	6.8345e-07	lincRNA		3L
FBgn0001150	gt	-3.19365	6.94588e-07	protein_coding	giant [Source:FlyBase gene name;Acc:FBgn0001150]	X
FBgn0031645	CG3036	1.15697	6.97862e-07	protein_coding		2L
FBgn0030246	CG1582	-0.607962	7.10499e-07	protein_coding		X
FBgn0261998	CG42816	3.49689	7.10657e-07	protein_coding		3L
FBgn0037978	KLHL18	-0.764285	7.10961e-07	protein_coding		3R
FBgn0261722	fwe	0.584107	7.11173e-07	protein_coding	flower [Source:FlyBase gene name;Acc:FBgn0261722]	3L
FBgn0039628	CG11841	0.972383	7.15967e-07	protein_coding		3R
FBgn0028956	mthl3	-2.01837	7.19556e-07	protein_coding	methuselah-like 3 [Source:FlyBase gene name;Acc:FBgn0028956]	2R
FBgn0034219	mthl4	-1.80995	7.19764e-07	protein_coding	methuselah-like 4 [Source:FlyBase gene name;Acc:FBgn0034219]	2R
FBgn0039098	GILT3	-3.00745	7.27601e-07	protein_coding	Gamma-interferon-inducible lysosomal thiol reductase 3 [Source:FlyBase gene name;Acc:FBgn0039098]	3R
FBgn0029176	Ef1gamma	0.514352	7.3523e-07	protein_coding	Ef1gamma [Source:FlyBase gene name;Acc:FBgn0029176]	3R
FBgn0085209	CG34180	-1.72229	7.37559e-07	protein_coding		2L
FBgn0034405	Jheh2	-0.82918	7.48801e-07	protein_coding	Juvenile hormone epoxide hydrolase 2 [Source:FlyBase gene name;Acc:FBgn0034405]	2R
FBgn0085638	CG41378	1.06957	7.66093e-07	protein_coding		2R
FBgn0050083	CG30083	1.53071	7.692e-07	protein_coding		2R
FBgn0035499	Chd64	-0.402964	7.89307e-07	protein_coding	Chd64 [Source:FlyBase gene name;Acc:FBgn0035499]	3L
FBgn0052572	CG32572	4.43993	8.26234e-07	protein_coding		X
FBgn0036585	CG13071	-1.90053	8.3579e-07	protein_coding		3L
FBgn0034761	CG4250	0.978547	8.45857e-07	protein_coding		2R
FBgn0032775	CG17544	0.587726	8.84857e-07	protein_coding		2L
FBgn0024989	CG3777	1.53043	8.99274e-07	protein_coding		X
FBgn0030795	ppk28	-1.81003	9.23545e-07	protein_coding	pickpocket 28 [Source:FlyBase gene name;Acc:FBgn0030795]	X
FBgn0003388	shd	2.96529	9.28314e-07	protein_coding	shade [Source:FlyBase gene name;Acc:FBgn0003388]	3L
FBgn0053509	CG33509	3.26601	9.29046e-07	protein_coding		2L
FBgn0003748	Treh	-0.895609	9.29046e-07	protein_coding	Trehalase [Source:FlyBase gene name;Acc:FBgn0003748]	2R
FBgn0035227	CG12090	1.04384	9.29046e-07	protein_coding		3L
FBgn0069969	CG40498	-0.931466	9.33365e-07	protein_coding		2R
FBgn0033748	vis	1.62694	9.48004e-07	protein_coding	vismay [Source:FlyBase gene name;Acc:FBgn0033748]	2R
FBgn0034045	CG8249	1.07166	9.53838e-07	protein_coding		2R
FBgn0031737	obst-E	0.783322	9.66969e-07	protein_coding	obstructor-E [Source:FlyBase gene name;Acc:FBgn0031737]	2L
FBgn0037845	CG14694	1.57806	9.66969e-07	protein_coding		3R
FBgn0037979	GCC185	-0.957837	9.8217e-07	protein_coding	GCC185 ortholog (H. sapiens) [Source:FlyBase gene name;Acc:FBgn0037979]	3R
FBgn0027074	CG17324	-2.04943	1.0232e-06	protein_coding		2L
FBgn0031302	CG14340	1.36954	1.0349e-06	protein_coding		2L
FBgn0036825	RpL26	0.444117	1.08219e-06	protein_coding	Ribosomal protein L26 [Source:FlyBase gene name;Acc:FBgn0036825]	3L
FBgn0053143	CG33143	0.692514	1.10401e-06	protein_coding		2R
FBgn0020236	ATPCL	0.724013	1.10401e-06	protein_coding	ATP citrate lyase [Source:FlyBase gene name;Acc:FBgn0020236]	2R
FBgn0039656	CG11951	0.93555	1.12665e-06	protein_coding		3R
FBgn0038337	CG6125	0.782248	1.15842e-06	protein_coding		3R
FBgn0039040	CG13833	0.914635	1.15842e-06	protein_coding		3R
FBgn0040682	CG14664	-3.51049	1.16937e-06	protein_coding		3R
FBgn0035151	CG17129	-1.43954	1.18906e-06	protein_coding		3L
FBgn0039972	CG17018	1.56643	1.22937e-06	protein_coding		2L
FBgn0037225	TwdlG	0.991434	1.25077e-06	protein_coding	TweedleG [Source:FlyBase gene name;Acc:FBgn0037225]	3R
FBgn0053474	CG33474	3.23336	1.25078e-06	protein_coding		2R
FBgn0035791	CG8539	2.39507	1.26438e-06	protein_coding		3L
FBgn0005614	trpl	0.99521	1.29825e-06	protein_coding	transient receptor potential-like [Source:FlyBase gene name;Acc:FBgn0005614]	2R
FBgn0038390	Rbf2	-2.90068	1.34371e-06	protein_coding	Retinoblastoma-family protein 2 [Source:FlyBase gene name;Acc:FBgn0038390]	3R
FBgn0035000	CG13578	1.88991	1.35139e-06	protein_coding		2R
FBgn0035725	Mis12	1.60485	1.35462e-06	protein_coding	Mis12 [Source:FlyBase gene name;Acc:FBgn0035725]	3L
FBgn0051664	CG31664	1.2136	1.35828e-06	protein_coding		2L
FBgn0025583	IM2	2.19212	1.39482e-06	protein_coding	Immune induced molecule 2 [Source:FlyBase gene name;Acc:FBgn0025583]	2R
FBgn0033521	CG12896	-4.57842	1.40843e-06	protein_coding		2R
FBgn0261602	RpL8	0.458681	1.44394e-06	protein_coding	Ribosomal protein L8 [Source:FlyBase gene name;Acc:FBgn0261602]	3L
FBgn0033668	CG13188	1.80427	1.47403e-06	protein_coding		2R
FBgn0032906	RPA2	1.90974	1.48825e-06	protein_coding	Replication protein A2 [Source:FlyBase gene name;Acc:FBgn0032906]	2L
FBgn0035976	PGRP-LC	0.39877	1.50109e-06	protein_coding	Peptidoglycan recognition protein LC [Source:FlyBase gene name;Acc:FBgn0035976]	3L
FBgn0045064	bwa	0.449608	1.56849e-06	protein_coding	brain washing [Source:FlyBase gene name;Acc:FBgn0045064]	2L
FBgn0050156	CG30156	1.22735	1.57019e-06	protein_coding		2R
FBgn0038160	CG9759	1.07625	1.5818e-06	protein_coding		3R
FBgn0261647	Axud1	0.480316	1.58865e-06	protein_coding		2L
FBgn0061356	CG18003	0.806116	1.58865e-06	protein_coding		2R
FBgn0030558	CG1461	0.729601	1.58865e-06	protein_coding		X
FBgn0020270	mre11	-1.57629	1.64523e-06	protein_coding	meiotic recombination 11 [Source:FlyBase gene name;Acc:FBgn0020270]	2L
FBgn0027529	CG8920	-0.375136	1.65602e-06	protein_coding		2R
FBgn0038439	Cad89D	1.39355	1.67875e-06	protein_coding	Cadherin 89D [Source:FlyBase gene name;Acc:FBgn0038439]	3R
FBgn0037770	Art4	0.971681	1.68463e-06	protein_coding	Arginine methyltransferase 4 [Source:FlyBase gene name;Acc:FBgn0037770]	3R
FBgn0001189	hfw	0.531711	1.72222e-06	protein_coding	halfway [Source:FlyBase gene name;Acc:FBgn0001189]	X
FBgn0035977	PGRP-LF	1.29636	1.73118e-06	protein_coding	Peptidoglycan recognition protein LF [Source:FlyBase gene name;Acc:FBgn0035977]	3L
FBgn0037976	Tk	0.686058	1.74049e-06	protein_coding	Tachykinin [Source:FlyBase gene name;Acc:FBgn0037976]	3R
FBgn0020642	Lcp65Ac	2.06442	1.78725e-06	protein_coding	Lcp65Ac [Source:FlyBase gene name;Acc:FBgn0020642]	3L
FBgn0011704	RnrS	0.735296	1.81164e-06	protein_coding	Ribonucleoside diphosphate reductase small subunit [Source:FlyBase gene name;Acc:FBgn0011704]	2R
FBgn0032076	CG9510	1.02992	1.82318e-06	protein_coding		2L
FBgn0036121	CG6310	-1.07552	1.85439e-06	protein_coding		3L
FBgn0052650	CG32650	4.99662	1.85861e-06	protein_coding		X
FBgn0033855	link	3.40795	1.86278e-06	protein_coding	link [Source:FlyBase gene name;Acc:FBgn0033855]	2R
FBgn0037230	CG9780	0.666449	1.89163e-06	protein_coding		3R
FBgn0002069	Aats-asp	-0.523051	1.95489e-06	protein_coding	Aspartyl-tRNA synthetase [Source:FlyBase gene name;Acc:FBgn0002069]	2R
FBgn0051103	CG31103	-0.665271	1.95489e-06	protein_coding		3R
FBgn0028645	beat-Ib	0.831093	1.98123e-06	protein_coding	beaten path Ib [Source:FlyBase gene name;Acc:FBgn0028645]	2L
FBgn0039862	kek6	-0.860969	2.04858e-06	protein_coding	kek6 [Source:FlyBase gene name;Acc:FBgn0039862]	3R
FBgn0038145	Droj2	0.361754	2.10204e-06	protein_coding	DnaJ-like-2 [Source:FlyBase gene name;Acc:FBgn0038145]	3R
FBgn0032484	kek4	-0.698986	2.11343e-06	protein_coding	kekkon4 [Source:FlyBase gene name;Acc:FBgn0032484]	2L
FBgn0036481	CG16959	1.15888	2.11343e-06	protein_coding		3L
FBgn0011768	Fdh	0.4742	2.11343e-06	protein_coding	Formaldehyde dehydrogenase [Source:FlyBase gene name;Acc:FBgn0011768]	3R
FBgn0033247	Nup44A	0.486897	2.17587e-06	protein_coding	Nucleoporin at 44A [Source:FlyBase gene name;Acc:FBgn0033247]	2R
FBgn0038320	Sra-1	-0.398722	2.18057e-06	protein_coding	specifically Rac1-associated protein 1 [Source:FlyBase gene name;Acc:FBgn0038320]	3R
FBgn0040582	CG5791	2.06952	2.22243e-06	protein_coding		3R
FBgn0051116	ClC-a	-0.473031	2.25166e-06	protein_coding	Chloride channel-a [Source:FlyBase gene name;Acc:FBgn0051116]	3R
FBgn0028484	Ack	-0.414387	2.27196e-06	protein_coding	Activated Cdc42 kinase [Source:FlyBase gene name;Acc:FBgn0028484]	3L
FBgn0261545	CG42663	0.457692	2.27687e-06	protein_coding		2R
FBgn0029879	APC7	3.41123	2.34719e-06	protein_coding	Anaphase Promoting Complex subunit 7 [Source:FlyBase gene name;Acc:FBgn0029879]	X
FBgn0032415	rho-6	1.70169	2.35447e-06	protein_coding	rhomboid-6 [Source:FlyBase gene name;Acc:FBgn0032415]	2L
FBgn0014026	RpL7A	0.404843	2.37596e-06	protein_coding	Ribosomal protein L7A [Source:FlyBase gene name;Acc:FBgn0014026]	X
FBgn0030136	RpS28b	0.390331	2.42719e-06	protein_coding	Ribosomal protein S28b [Source:FlyBase gene name;Acc:FBgn0030136]	X
FBgn0050377	CG30377	2.22448	2.44798e-06	protein_coding		2R
FBgn0083123	Uhg5	-1.19163	2.497e-06	lincRNA	Uhg5 [Source:FlyBase gene name;Acc:FBgn0083123]	2R
FBgn0031695	Cyp4ac3	1.84163	2.64041e-06	protein_coding	Cyp4ac3 [Source:FlyBase gene name;Acc:FBgn0031695]	2L
FBgn0050163	Cpr60D	1.66418	2.64041e-06	protein_coding	Cuticular protein 60D [Source:FlyBase gene name;Acc:FBgn0050163]	2R
FBgn0085419	Rgk2	-0.832012	2.64982e-06	protein_coding	Rad, Gem/Kir family member 2 [Source:FlyBase gene name;Acc:FBgn0085419]	2R
FBgn0052641	CG32641	1.33762	2.65788e-06	protein_coding		X
FBgn0040849	Ir41a	2.65834	2.6906e-06	protein_coding	Ionotropic receptor 41a [Source:FlyBase gene name;Acc:FBgn0040849]	2R
FBgn0030294	Pa1	0.552323	2.70347e-06	protein_coding	PTIP associated 1 [Source:FlyBase gene name;Acc:FBgn0030294]	X
FBgn0012034	AcCoAS	0.750198	2.76729e-06	protein_coding	Acetyl Coenzyme A synthase [Source:FlyBase gene name;Acc:FBgn0012034]	3L
FBgn0259145	CG42260	1.69455	2.77555e-06	protein_coding		2R
FBgn0010329	Tbh	0.422491	2.79345e-06	protein_coding	Tyramine beta hydroxylase [Source:FlyBase gene name;Acc:FBgn0010329]	X
FBgn0033366	Ance-4	0.900259	2.81811e-06	protein_coding	Ance-4 [Source:FlyBase gene name;Acc:FBgn0033366]	2R
FBgn0261625	CG42708	-0.703467	2.9463e-06	protein_coding		2R
FBgn0051769	CG31769	0.616819	2.96555e-06	protein_coding		2L
FBgn0015279	Pi3K92E	0.420391	2.98068e-06	protein_coding	Pi3K92E [Source:FlyBase gene name;Acc:FBgn0015279]	3R
FBgn0052726	CG32726	1.72605	3.05222e-06	protein_coding		X
FBgn0052282	Drsl4	3.11371	3.05222e-06	protein_coding	Drosomycin-like 4 [Source:FlyBase gene name;Acc:FBgn0052282]	3L
FBgn0034564	CG9344	-1.40065	3.0551e-06	protein_coding		2R
FBgn0038163	CG10841	4.42363	3.07257e-06	protein_coding		3R
FBgn0031730	CG7236	0.677312	3.08094e-06	protein_coding		2L
FBgn0035575	CG7509	-0.82869	3.11175e-06	protein_coding		3L
FBgn0041182	Tep2	0.752835	3.2274e-06	protein_coding	Thioester-containing protein 2 [Source:FlyBase gene name;Acc:FBgn0041182]	2L
FBgn0034331	CG15067	1.2615	3.2274e-06	protein_coding		2R
FBgn0050361	mtt	0.677033	3.26102e-06	protein_coding	mangetout [Source:FlyBase gene name;Acc:FBgn0050361]	2R
FBgn0001311	kkv	1.60887	3.43671e-06	protein_coding	krotzkopf verkehrt [Source:FlyBase gene name;Acc:FBgn0001311]	3R
FBgn0032083	CG9541	0.717825	3.49696e-06	protein_coding		2L
FBgn0038893	CG6353	-0.589122	3.50192e-06	protein_coding		3R
FBgn0259151	CG42266	1.87777	3.53351e-06	protein_coding		2L
FBgn0030803	CG4880	0.869552	3.54059e-06	protein_coding		X
FBgn0030607	dob	0.995183	3.59535e-06	protein_coding	doppelganger von brummer [Source:FlyBase gene name;Acc:FBgn0030607]	X
FBgn0267585	CR45923	2.96059	3.61054e-06	lincRNA		2R
FBgn0030073	CG10962	2.09422	3.7996e-06	protein_coding		X
FBgn0002622	RpS3	0.487207	3.81295e-06	protein_coding	Ribosomal protein S3 [Source:FlyBase gene name;Acc:FBgn0002622]	3R
FBgn0039178	CG6356	0.529187	3.83776e-06	protein_coding		3R
FBgn0035146	CG13893	0.531473	3.83776e-06	protein_coding		3L
FBgn0265274	Inx3	0.492382	3.90042e-06	protein_coding	Innexin 3 [Source:FlyBase gene name;Acc:FBgn0265274]	3R
FBgn0027571	CG3523	1.03422	3.90042e-06	protein_coding		2L
FBgn0023479	Tequila	3.2715	3.91764e-06	protein_coding	Tequila [Source:FlyBase gene name;Acc:FBgn0023479]	3L
FBgn0260388	CG42514	0.457864	3.92847e-06	protein_coding		3L
FBgn0038865	CG10824	0.722709	3.99889e-06	protein_coding		3R
FBgn0020304	drongo	-0.386154	4.01313e-06	protein_coding	drongo [Source:FlyBase gene name;Acc:FBgn0020304]	2L
FBgn0035769	CTCF	-0.387308	4.05565e-06	protein_coding	CTCF [Source:FlyBase gene name;Acc:FBgn0035769]	3L
FBgn0035298	SCOT	0.71626	4.15969e-06	protein_coding	Succinyl-CoA:3-ketoacid CoA transferase [Source:FlyBase gene name;Acc:FBgn0035298]	3L
FBgn0017558	Pdk	-0.436386	4.21818e-06	protein_coding	Pyruvate dehydrogenase kinase [Source:FlyBase gene name;Acc:FBgn0017558]	2R
FBgn0037896	ninaG	-0.877897	4.27902e-06	protein_coding	ninaG [Source:FlyBase gene name;Acc:FBgn0037896]	3R
FBgn0034141	CG8311	0.578527	4.38336e-06	protein_coding		2R
FBgn0086371	poly	-0.46731	4.46042e-06	protein_coding	poly [Source:FlyBase gene name;Acc:FBgn0086371]	3R
FBgn0067905	IM14	-9.12491	4.49032e-06	protein_coding	Immune induced molecule 14 [Source:FlyBase gene name;Acc:FBgn0067905]	2R
FBgn0029114	Tollo	-0.92982	4.53281e-06	protein_coding	Tollo [Source:FlyBase gene name;Acc:FBgn0029114]	3L
FBgn0030196	Psf3	0.769778	4.58458e-06	protein_coding	Psf3 [Source:FlyBase gene name;Acc:FBgn0030196]	X
FBgn0037936	CG6908	-0.844088	4.59981e-06	protein_coding		3R
FBgn0036484	Pex3	0.521809	4.60718e-06	protein_coding	Peroxin 3 [Source:FlyBase gene name;Acc:FBgn0036484]	3L
FBgn0263093	CR43361	0.467839	4.60718e-06	pseudogene		4
FBgn0010409	RpL18A	0.354315	4.64679e-06	protein_coding	Ribosomal protein L18A [Source:FlyBase gene name;Acc:FBgn0010409]	2R
FBgn0030234	CG15211	-0.559306	4.64679e-06	protein_coding		X
FBgn0085256	CG34227	1.93942	4.74262e-06	protein_coding		2R
FBgn0032652	CG6870	-0.726342	4.74982e-06	protein_coding		2L
FBgn0025885	Inos	-0.533206	4.96374e-06	protein_coding	Inos [Source:FlyBase gene name;Acc:FBgn0025885]	2R
FBgn0000615	exu	2.37446	5.0314e-06	protein_coding	exuperantia [Source:FlyBase gene name;Acc:FBgn0000615]	2R
FBgn0004432	Cyp1	0.387845	5.07797e-06	protein_coding	Cyclophilin 1 [Source:FlyBase gene name;Acc:FBgn0004432]	X
FBgn0000053	ade3	1.41289	5.08294e-06	protein_coding	adenosine 3 [Source:FlyBase gene name;Acc:FBgn0000053]	2L
FBgn0032431	CG5435	-2.0767	5.10653e-06	protein_coding		2L
FBgn0010288	Uch	-0.565302	5.12347e-06	protein_coding	Ubiquitin carboxy-terminal hydrolase [Source:FlyBase gene name;Acc:FBgn0010288]	2L
FBgn0052745	CR32745	3.64332	5.14495e-06	pseudogene		X
FBgn0040922	CG15036	-2.2816	5.16371e-06	protein_coding		X
FBgn0039629	CG11842	1.15624	5.18855e-06	protein_coding		3R
FBgn0033065	Cyp6w1	0.645248	5.21024e-06	protein_coding	Cyp6w1 [Source:FlyBase gene name;Acc:FBgn0033065]	2R
FBgn0039332	alrm	-0.470846	5.28122e-06	protein_coding	astrocytic leucine-rich repeat molecule [Source:FlyBase gene name;Acc:FBgn0039332]	3R
FBgn0262902	CR43257	1.30714	5.28813e-06	lincRNA		2R
FBgn0032455	Pih1D1	0.440027	5.38014e-06	protein_coding	Pih1D1 [Source:FlyBase gene name;Acc:FBgn0032455]	2L
FBgn0002939	ninaD	4.66904	5.51287e-06	protein_coding	neither inactivation nor afterpotential D [Source:FlyBase gene name;Acc:FBgn0002939]	2L
FBgn0037063	CG9391	0.380833	5.52212e-06	protein_coding		3L
FBgn0035189	CG9119	1.68903	5.61216e-06	protein_coding		3L
FBgn0261804	CG42750	0.637491	5.64191e-06	protein_coding		2L
FBgn0034329	IM1	2.48006	5.65174e-06	protein_coding	Immune induced molecule 1 [Source:FlyBase gene name;Acc:FBgn0034329]	2R
FBgn0029950	CG9657	-0.704866	5.67915e-06	protein_coding		X
FBgn0035975	PGRP-LA	0.475748	5.72344e-06	protein_coding	Peptidoglycan recognition protein LA [Source:FlyBase gene name;Acc:FBgn0035975]	3L
FBgn0265074	CR44185	2.39052	5.73787e-06	lincRNA		2L
FBgn0022355	Tsf1	0.705138	5.73787e-06	protein_coding	Transferrin 1 [Source:FlyBase gene name;Acc:FBgn0022355]	X
FBgn0036046	Ilp2	-0.658346	5.86623e-06	protein_coding	Insulin-like peptide 2 [Source:FlyBase gene name;Acc:FBgn0036046]	3L
FBgn0012036	Aldh	0.631139	5.89832e-06	protein_coding	Aldehyde dehydrogenase [Source:FlyBase gene name;Acc:FBgn0012036]	2L
FBgn0031773	Fbw5	-0.614388	5.97933e-06	protein_coding	F-box and WD repeat domain containing 5 [Source:FlyBase gene name;Acc:FBgn0031773]	2L
FBgn0032908	CG9270	-2.24981	6.01614e-06	protein_coding		2L
FBgn0013973	Gycbeta100B	0.453001	6.01614e-06	protein_coding	Guanylyl cyclase beta-subunit at 100B [Source:FlyBase gene name;Acc:FBgn0013973]	3R
FBgn0034139	CG4927	-1.13318	6.01614e-06	protein_coding		2R
FBgn0034974	CG16786	0.774423	6.07721e-06	protein_coding		2R
FBgn0029639	CG14419	1.45258	6.07721e-06	protein_coding		X
FBgn0014135	bnl	-0.73953	6.16098e-06	protein_coding	branchless [Source:FlyBase gene name;Acc:FBgn0014135]	3R
FBgn0038462	CG17556	-0.752747	6.16098e-06	protein_coding		3R
FBgn0263316	Mrp4	0.513859	6.23245e-06	protein_coding	Multidrug resistance protein 4 ortholog [Source:FlyBase gene name;Acc:FBgn0263316]	3R
FBgn0027621	Pfrx	0.423176	6.28767e-06	protein_coding	6-phosphofructo-2-kinase [Source:FlyBase gene name;Acc:FBgn0027621]	X
FBgn0029859	CG15892	0.96362	6.29526e-06	protein_coding		X
FBgn0263236	SP1029	0.465283	6.2957e-06	protein_coding	SP1029 [Source:FlyBase gene name;Acc:FBgn0263236]	3R
FBgn0037632	Tcp-1eta	0.482022	6.32477e-06	protein_coding	Tcp-1eta [Source:FlyBase gene name;Acc:FBgn0037632]	3R
FBgn0030593	CG9512	0.831732	6.33756e-06	protein_coding		X
FBgn0083978	CG17672	-6.40541	6.34021e-06	protein_coding		3L
FBgn0038858	CG5793	1.10857	6.67633e-06	protein_coding		3R
FBgn0086673	CG13272	1.00432	6.9636e-06	protein_coding		2L
FBgn0050410	Rpi	0.590246	7.00961e-06	protein_coding	Ribose-5-phosphate isomerase [Source:FlyBase gene name;Acc:FBgn0050410]	2R
FBgn0035040	CG4741	4.16559	7.0173e-06	protein_coding		2R
FBgn0051324	CG31324	0.673727	7.0173e-06	protein_coding		3R
FBgn0032773	fon	1.02303	7.02746e-06	protein_coding	fondue [Source:FlyBase gene name;Acc:FBgn0032773]	2L
FBgn0031080	CG12655	1.17387	7.06532e-06	protein_coding		X
FBgn0003567	su(Hw)	-0.50197	7.07231e-06	protein_coding	suppressor of Hairy wing [Source:FlyBase gene name;Acc:FBgn0003567]	3R
FBgn0038290	CG6912	3.63255	7.08958e-06	protein_coding		3R
FBgn0034493	CG8908	1.32863	7.12889e-06	protein_coding		2R
FBgn0005592	btl	0.674331	7.17438e-06	protein_coding	breathless [Source:FlyBase gene name;Acc:FBgn0005592]	3L
FBgn0033949	CG10131	1.21053	7.56137e-06	protein_coding		2R
FBgn0023511	Edem1	-0.590663	7.68669e-06	protein_coding	Edem1 [Source:FlyBase gene name;Acc:FBgn0023511]	X
FBgn0050005	GstT2	0.474969	7.68948e-06	protein_coding	Glutathione S transferase T2 [Source:FlyBase gene name;Acc:FBgn0050005]	2R
FBgn0264462	CR43870	1.11015	7.8129e-06	lincRNA		3L
FBgn0028523	CG5888	-0.519925	7.88683e-06	protein_coding		2L
FBgn0263351	AP-2mu	0.609339	7.88683e-06	protein_coding	Adaptor Protein complex 2, mu subunit [Source:FlyBase gene name;Acc:FBgn0263351]	3R
FBgn0033968	hui	1.20226	7.88683e-06	protein_coding	hase und igel [Source:FlyBase gene name;Acc:FBgn0033968]	2R
FBgn0031937	CG13795	0.650451	7.95652e-06	protein_coding		2L
FBgn0031980	RpL36A	0.448221	7.97846e-06	protein_coding	Ribosomal protein L36A [Source:FlyBase gene name;Acc:FBgn0031980]	2L
FBgn0026592	Fie	-0.4086	8.00741e-06	protein_coding	Fire exit [Source:FlyBase gene name;Acc:FBgn0026592]	3L
FBgn0052251	Claspin	4.11838	8.09517e-06	protein_coding	Claspin [Source:FlyBase gene name;Acc:FBgn0052251]	3L
FBgn0026602	Ady43A	-0.878205	8.11235e-06	protein_coding	Ady43A [Source:FlyBase gene name;Acc:FBgn0026602]	2R
FBgn0029588	CG14798	-1.67853	8.20388e-06	protein_coding		X
FBgn0037607	CG8036	0.619825	8.28121e-06	protein_coding		3R
FBgn0032224	Sps2	0.566326	8.29247e-06	protein_coding	Selenophosphate synthetase 2 [Source:FlyBase gene name;Acc:FBgn0032224]	2L
FBgn0261534	l(2)34Fc	1.41243	8.5948e-06	protein_coding	lethal (2) 34Fc [Source:FlyBase gene name;Acc:FBgn0261534]	2L
FBgn0036039	Naa60	-0.414548	8.64204e-06	protein_coding	N(alpha)-acetyltransferase 60 [Source:FlyBase gene name;Acc:FBgn0036039]	3L
FBgn0002306	sas	-0.397283	8.72253e-06	protein_coding	stranded at second [Source:FlyBase gene name;Acc:FBgn0002306]	3R
FBgn0023388	Dap160	-0.535521	8.74902e-06	protein_coding	Dynamin associated protein 160 [Source:FlyBase gene name;Acc:FBgn0023388]	2L
FBgn0039766	CG15536	-0.827405	8.92138e-06	protein_coding		3R
FBgn0086445	l(2)37Cd	-0.834897	9.02259e-06	protein_coding	lethal (2) 37Cd [Source:FlyBase gene name;Acc:FBgn0086445]	2L
FBgn0015247	Diap2	-0.367371	9.14724e-06	protein_coding	Death-associated inhibitor of apoptosis 2 [Source:FlyBase gene name;Acc:FBgn0015247]	2R
FBgn0003965	v	0.962993	9.18893e-06	protein_coding	vermilion [Source:FlyBase gene name;Acc:FBgn0003965]	X
FBgn0035050	ST6Gal	0.515605	9.2118e-06	protein_coding	Sialyltransferase [Source:FlyBase gene name;Acc:FBgn0035050]	2R
FBgn0039817	CG15553	0.944286	9.24086e-06	protein_coding		3R
FBgn0013686	mt:lrRNA	1.01997	9.30452e-06	rRNA	mitochondrial large ribosomal RNA [Source:FlyBase gene name;Acc:FBgn0013686]	MT
FBgn0037222	CG14642	2.51723	9.33943e-06	protein_coding		3R
FBgn0026015	Top3beta	-0.511311	9.37472e-06	protein_coding	Topoisomerase 3beta [Source:FlyBase gene name;Acc:FBgn0026015]	X
FBgn0033358	CG8216	0.498785	9.37472e-06	protein_coding		2R
FBgn0001208	Hn	0.574086	9.53906e-06	protein_coding	Henna [Source:FlyBase gene name;Acc:FBgn0001208]	3L
FBgn0010317	CycJ	-1.97412	9.5417e-06	protein_coding	Cyclin J [Source:FlyBase gene name;Acc:FBgn0010317]	3L
FBgn0001125	Got2	0.695396	9.68894e-06	protein_coding	Glutamate oxaloacetate transaminase 2 [Source:FlyBase gene name;Acc:FBgn0001125]	2L
FBgn0050098	CG30098	4.85949	9.79944e-06	protein_coding		2R
FBgn0000370	crc	-0.271077	9.95056e-06	protein_coding	cryptocephal [Source:FlyBase gene name;Acc:FBgn0000370]	2L
FBgn0032684	CG10178	1.06083	9.98546e-06	protein_coding		2L
FBgn0037217	CG14636	-1.25417	1.00039e-05	protein_coding		3R
FBgn0038610	CG7675	0.775118	1.00845e-05	protein_coding		3R
FBgn0031401	papi	-0.408059	1.01867e-05	protein_coding	papi [Source:FlyBase gene name;Acc:FBgn0031401]	2L
FBgn0033304	Cyp6a13	1.28788	1.03219e-05	protein_coding	Cyp6a13 [Source:FlyBase gene name;Acc:FBgn0033304]	2R
FBgn0033836	CG18278	-6.09641	1.05491e-05	protein_coding		2R
FBgn0000564	Eh	6.89239	1.06802e-05	protein_coding	Eclosion hormone [Source:FlyBase gene name;Acc:FBgn0000564]	3R
FBgn0029710	CG3568	1.10308	1.06802e-05	protein_coding		X
FBgn0040398	CG14629	0.508342	1.10355e-05	protein_coding		X
FBgn0031376	Der-1	-0.3611	1.1065e-05	protein_coding	Derlin-1 [Source:FlyBase gene name;Acc:FBgn0031376]	2L
FBgn0033135	Tsp42En	0.990964	1.11038e-05	protein_coding	Tetraspanin 42En [Source:FlyBase gene name;Acc:FBgn0033135]	2R
FBgn0261532	cdm	-0.305584	1.11695e-05	protein_coding	cadmus [Source:FlyBase gene name;Acc:FBgn0261532]	3R
FBgn0015591	AstA	0.477656	1.1276e-05	protein_coding	Allatostatin A [Source:FlyBase gene name;Acc:FBgn0015591]	3R
FBgn0264892	CR44083	6.79034	1.12798e-05	lincRNA		2L
FBgn0035245	GC	0.605484	1.12811e-05	protein_coding	gamma-glutamyl carboxylase [Source:FlyBase gene name;Acc:FBgn0035245]	3L
FBgn0001142	Gs1	0.590082	1.12867e-05	protein_coding	Glutamine synthetase 1 [Source:FlyBase gene name;Acc:FBgn0001142]	2L
FBgn0014417	CG13397	0.873663	1.14162e-05	protein_coding		2L
FBgn0039094	CG10184	1.21371	1.14162e-05	protein_coding		3R
FBgn0266251	CR44946	-1.29951	1.18435e-05	lincRNA		3R
FBgn0028899	CG31817	1.27549	1.18692e-05	protein_coding		2L
FBgn0039102	SPE	0.469082	1.20037e-05	protein_coding	Spatzle-Processing Enzyme [Source:FlyBase gene name;Acc:FBgn0039102]	3R
FBgn0263831	Gen	-2.15756	1.22037e-05	protein_coding	XPG-like endonuclease [Source:FlyBase gene name;Acc:FBgn0263831]	3L
FBgn0031774	CG9147	-0.622095	1.22358e-05	protein_coding		2L
FBgn0265814	CR44603	-1.75469	1.23255e-05	lincRNA		2L
FBgn0052702	Cubn	0.946084	1.25554e-05	protein_coding	Cubilin ortholog [Source:FlyBase gene name;Acc:FBgn0052702]	X
FBgn0034885	CG4019	0.749337	1.2626e-05	protein_coding		2R
FBgn0029763	CG4165	0.446415	1.28373e-05	protein_coding		X
FBgn0037126	CG14567	2.55399	1.31435e-05	protein_coding		3L
FBgn0039857	RpL6	0.309365	1.34271e-05	protein_coding	Ribosomal protein L6 [Source:FlyBase gene name;Acc:FBgn0039857]	3R
FBgn0266569	CG42259	0.671523	1.34466e-05	protein_coding		X
FBgn0085224	CG34195	2.06787	1.35317e-05	protein_coding		2R
FBgn0046253	CG3502	1.7426	1.35317e-05	protein_coding		2R
FBgn0037550	CG9667	-1.14374	1.37291e-05	protein_coding		3R
FBgn0038198	Npc2b	0.580785	1.37648e-05	protein_coding	Niemann-Pick type C-2b [Source:FlyBase gene name;Acc:FBgn0038198]	3R
FBgn0003256	rl	-0.652855	1.38882e-05	protein_coding	rolled [Source:FlyBase gene name;Acc:FBgn0003256]	2R
FBgn0038330	CG14868	0.584054	1.38882e-05	protein_coding		3R
FBgn0000536	eas	0.358975	1.39068e-05	protein_coding	easily shocked [Source:FlyBase gene name;Acc:FBgn0000536]	X
FBgn0037980	CG3313	-0.975928	1.39899e-05	protein_coding		3R
FBgn0043792	CG30427	0.890479	1.4063e-05	protein_coding		2R
FBgn0259938	cwo	0.48408	1.41086e-05	protein_coding	clockwork orange [Source:FlyBase gene name;Acc:FBgn0259938]	3R
FBgn0000557	Ef1alpha100E	0.376892	1.43221e-05	protein_coding	Elongation factor 1alpha100E [Source:FlyBase gene name;Acc:FBgn0000557]	3R
FBgn0020385	pug	0.85912	1.44539e-05	protein_coding	pugilist [Source:FlyBase gene name;Acc:FBgn0020385]	3R
FBgn0032253	CG5322	0.924933	1.45939e-05	protein_coding		2L
FBgn0035518	CG15011	0.504007	1.45989e-05	protein_coding		3L
FBgn0013763	CG5210	0.496861	1.45989e-05	protein_coding		2R
FBgn0014002	Pdi	0.403086	1.49928e-05	protein_coding	Protein disulfide isomerase [Source:FlyBase gene name;Acc:FBgn0014002]	3L
FBgn0010078	RpL23	0.412875	1.50456e-05	protein_coding	Ribosomal protein L23 [Source:FlyBase gene name;Acc:FBgn0010078]	2R
FBgn0030208	PPP4R2r	0.43017	1.60434e-05	protein_coding	Protein phosphatase 4 regulatory subunit 2-related protein [Source:FlyBase gene name;Acc:FBgn0030208]	X
FBgn0266711	EloC	0.526685	1.60434e-05	protein_coding	Elongin C [Source:FlyBase gene name;Acc:FBgn0266711]	2R
FBgn0032715	CG17597	0.474348	1.61552e-05	protein_coding		2L
FBgn0030518	CG11134	0.691311	1.62879e-05	protein_coding		X
FBgn0051075	CG31075	0.931222	1.62901e-05	protein_coding		3R
FBgn0053774	CG33774	0.718209	1.66229e-05	protein_coding		2R
FBgn0016926	Pino	-0.622927	1.66327e-05	protein_coding	Pinocchio [Source:FlyBase gene name;Acc:FBgn0016926]	2L
FBgn0032820	fbp	0.724375	1.66327e-05	protein_coding	fructose-1,6-bisphosphatase [Source:FlyBase gene name;Acc:FBgn0032820]	2L
FBgn0051855	CG31855	-0.517081	1.67893e-05	protein_coding		2L
FBgn0033891	CG8067	-0.825622	1.69427e-05	protein_coding		2R
FBgn0023477	Tal	0.627803	1.70353e-05	protein_coding	Tal [Source:FlyBase gene name;Acc:FBgn0023477]	2R
FBgn0030798	CG13003	-1.08686	1.75e-05	protein_coding		X
FBgn0032138	CG4364	-0.412134	1.77813e-05	protein_coding		2L
FBgn0031835	CG11319	1.77163	1.81956e-05	protein_coding		2L
FBgn0050009	CR30009	-1.75082	1.82722e-05	lincRNA		2R
FBgn0004465	Su(P)	-0.681061	1.82993e-05	protein_coding	Suppressor of ref(2)P sterility [Source:FlyBase gene name;Acc:FBgn0004465]	3L
FBgn0031434	insv	1.01339	1.87199e-05	protein_coding	insensitive [Source:FlyBase gene name;Acc:FBgn0031434]	2L
FBgn0004403	RpS14a	0.397728	1.89076e-05	protein_coding	Ribosomal protein S14a [Source:FlyBase gene name;Acc:FBgn0004403]	X
FBgn0032869	CG17470	3.64681	1.90702e-05	protein_coding		2L
FBgn0032258	CG7456	-0.547309	1.91568e-05	protein_coding		2L
FBgn0010265	RpS13	0.285653	1.96331e-05	protein_coding	Ribosomal protein S13 [Source:FlyBase gene name;Acc:FBgn0010265]	2L
FBgn0266279	CR44964	1.2717	1.9659e-05	lincRNA		X
FBgn0038839	CG10830	1.38392	1.96619e-05	protein_coding		3R
FBgn0002590	RpS5a	0.403963	1.98555e-05	protein_coding	Ribosomal protein S5a [Source:FlyBase gene name;Acc:FBgn0002590]	X
FBgn0034165	CG6435	0.439976	2.02781e-05	protein_coding		2R
FBgn0034364	CG5493	0.590218	2.02781e-05	protein_coding		2R
FBgn0024944	Oamb	0.550588	2.03407e-05	protein_coding	Octopamine receptor in mushroom bodies [Source:FlyBase gene name;Acc:FBgn0024944]	3R
FBgn0032282	CG7299	3.8179	2.03407e-05	protein_coding		2L
FBgn0036684	CG3764	-0.296352	2.07632e-05	protein_coding		3L
FBgn0033834	CG4744	4.22115	2.07969e-05	protein_coding		2R
FBgn0259978	vlc	0.243834	2.08936e-05	protein_coding	vulcan [Source:FlyBase gene name;Acc:FBgn0259978]	2R
FBgn0053138	AGBE	0.522837	2.08936e-05	protein_coding	1,4-Alpha-Glucan Branching Enzyme [Source:FlyBase gene name;Acc:FBgn0053138]	2R
FBgn0046685	Wsck	-0.385782	2.09214e-05	protein_coding	Wsck [Source:FlyBase gene name;Acc:FBgn0046685]	3R
FBgn0003076	Pgm	0.471767	2.09309e-05	protein_coding	phosphoglucose mutase [Source:FlyBase gene name;Acc:FBgn0003076]	3L
FBgn0053199	CG33199	-0.85025	2.09961e-05	protein_coding		2R
FBgn0054008	CG34008	3.42344	2.17528e-05	protein_coding		3R
FBgn0036008	CG3408	0.839827	2.17774e-05	protein_coding		3L
FBgn0038047	CG5245	-2.26367	2.18041e-05	protein_coding		3R
FBgn0000579	Eno	0.541259	2.18054e-05	protein_coding	Enolase [Source:FlyBase gene name;Acc:FBgn0000579]	2L
FBgn0000120	Arr1	0.376296	2.18135e-05	protein_coding	Arrestin 1 [Source:FlyBase gene name;Acc:FBgn0000120]	2L
FBgn0031294	IA-2	0.630992	2.19445e-05	protein_coding	IA-2 ortholog [Source:FlyBase gene name;Acc:FBgn0031294]	2L
FBgn0038878	CG3301	0.772727	2.21023e-05	protein_coding		3R
FBgn0053510	CG33510	-3.9428	2.2662e-05	protein_coding		2L
FBgn0263441	CR43464	4.19404	2.29392e-05	lincRNA		2L
FBgn0000150	awd	0.344042	2.31962e-05	protein_coding	abnormal wing discs [Source:FlyBase gene name;Acc:FBgn0000150]	3R
FBgn0001092	Gapdh2	0.367886	2.32435e-05	protein_coding	Glyceraldehyde 3 phosphate dehydrogenase 2 [Source:FlyBase gene name;Acc:FBgn0001092]	X
FBgn0039359	RpL27	0.386572	2.3369e-05	protein_coding	Ribosomal protein L27 [Source:FlyBase gene name;Acc:FBgn0039359]	3R
FBgn0033879	CG6543	0.519044	2.34205e-05	protein_coding		2R
FBgn0039272	CG11836	-0.665018	2.34205e-05	protein_coding		3R
FBgn0038257	smp-30	1.25018	2.36643e-05	protein_coding	Senescence marker protein-30 [Source:FlyBase gene name;Acc:FBgn0038257]	3R
FBgn0035207	CG9153	0.522307	2.38055e-05	protein_coding		3L
FBgn0037304	CG1113	-1.43942	2.39162e-05	protein_coding		3R
FBgn0038311	CG14864	-1.14777	2.39434e-05	protein_coding		3R
FBgn0038818	Nep4	0.481771	2.40088e-05	protein_coding	Neprilysin 4 [Source:FlyBase gene name;Acc:FBgn0038818]	3R
FBgn0001942	eIF-4a	0.246404	2.40088e-05	protein_coding	Eukaryotic initiation factor 4a [Source:FlyBase gene name;Acc:FBgn0001942]	2L
FBgn0031561	CG16712	0.815543	2.44371e-05	protein_coding		2L
FBgn0034408	sano	-0.481204	2.44854e-05	protein_coding	serrano [Source:FlyBase gene name;Acc:FBgn0034408]	2R
FBgn0054057	CG34057	-1.25161	2.45128e-05	protein_coding		3L
FBgn0050033	CG30033	1.07671	2.45128e-05	protein_coding		2R
FBgn0086451	l(2)k09022	-0.51316	2.49029e-05	protein_coding	lethal (2) k09022 [Source:FlyBase gene name;Acc:FBgn0086451]	2L
FBgn0036053	iPLA2-VIA	0.286968	2.49466e-05	protein_coding	calcium-independent phospholipase A2 VIA [Source:FlyBase gene name;Acc:FBgn0036053]	3L
FBgn0030737	CG9914	1.12121	2.53694e-05	protein_coding		X
FBgn0001186	Hex-A	-0.54372	2.56206e-05	protein_coding	Hexokinase A [Source:FlyBase gene name;Acc:FBgn0001186]	X
FBgn0267337	rn	0.547559	2.56652e-05	protein_coding	rotund [Source:FlyBase gene name;Acc:FBgn0267337]	3R
FBgn0025592	Gyk	0.405479	2.57029e-05	protein_coding	Glycerol kinase [Source:FlyBase gene name;Acc:FBgn0025592]	3L
FBgn0266129	lov	0.459346	2.58162e-05	protein_coding	jim lovell [Source:FlyBase gene name;Acc:FBgn0266129]	2R
FBgn0262150	CG42876	7.64922	2.59382e-05	protein_coding		2L
FBgn0024807	DIP1	0.415754	2.61951e-05	protein_coding	DISCO Interacting Protein 1 [Source:FlyBase gene name;Acc:FBgn0024807]	X
FBgn0266005	CR44779	2.36932	2.62249e-05	lincRNA		X
FBgn0085417	natalisin	0.852673	2.63641e-05	protein_coding	natalisin [Source:FlyBase gene name;Acc:FBgn0085417]	3R
FBgn0000018	abo	-0.58406	2.67167e-05	protein_coding	abnormal oocyte [Source:FlyBase gene name;Acc:FBgn0000018]	2L
FBgn0000109	Aprt	-0.843062	2.67167e-05	protein_coding	Adenine phosphoribosyltransferase [Source:FlyBase gene name;Acc:FBgn0000109]	3L
FBgn0033426	CG1814	-0.332724	2.70276e-05	protein_coding		2R
FBgn0039525	CG5646	-0.608496	2.70676e-05	protein_coding		3R
FBgn0038930	CG5778	1.2496	2.70895e-05	protein_coding		3R
FBgn0033204	CG2065	-1.33263	2.70895e-05	protein_coding		2R
FBgn0263973	jv	0.619302	2.79009e-05	protein_coding	javelin [Source:FlyBase gene name;Acc:FBgn0263973]	3L
FBgn0261597	RpS26	0.369113	2.80482e-05	protein_coding	Ribosomal protein S26 [Source:FlyBase gene name;Acc:FBgn0261597]	2L
FBgn0003944	Ubx	5.61437	2.81509e-05	protein_coding	Ultrabithorax [Source:FlyBase gene name;Acc:FBgn0003944]	3R
FBgn0038889	CG7922	-0.573459	2.81509e-05	protein_coding		3R
FBgn0031148	Cbs	0.471797	2.84069e-05	protein_coding	Cystathionine beta-synthase [Source:FlyBase gene name;Acc:FBgn0031148]	X
FBgn0035734	CG14823	0.716247	2.90035e-05	protein_coding		3L
FBgn0032429	CG5446	-0.601043	2.90479e-05	protein_coding		2L
FBgn0052195	CG32195	-0.425482	2.95765e-05	protein_coding		3L
FBgn0004237	Hrb87F	0.283219	2.96439e-05	protein_coding	Heterogeneous nuclear ribonucleoprotein at 87F [Source:FlyBase gene name;Acc:FBgn0004237]	3R
FBgn0027588	CG14476	0.305936	2.98583e-05	protein_coding		X
FBgn0262570	CG43110	1.45282	3.00037e-05	protein_coding		2R
FBgn0036877	CG9452	-0.759714	3.05725e-05	protein_coding		3L
FBgn0053508	ppk13	-2.89287	3.06327e-05	protein_coding	pickpocket 13 [Source:FlyBase gene name;Acc:FBgn0053508]	2L
FBgn0050289	CG30289	2.58026	3.06752e-05	protein_coding		2R
FBgn0266000	CG44774	0.363981	3.07099e-05	protein_coding		X
FBgn0002593	RpLP1	0.398157	3.07099e-05	protein_coding	Ribosomal protein LP1 [Source:FlyBase gene name;Acc:FBgn0002593]	2L
FBgn0025286	RpL31	0.390054	3.07383e-05	protein_coding	Ribosomal protein L31 [Source:FlyBase gene name;Acc:FBgn0025286]	2R
FBgn0031694	Cyp4ac2	0.59969	3.10312e-05	protein_coding	Cyp4ac2 [Source:FlyBase gene name;Acc:FBgn0031694]	2L
FBgn0028519	CG4500	6.93081	3.12009e-05	protein_coding		2L
FBgn0035915	S-Lap1	1.49807	3.21513e-05	protein_coding	Sperm-Leucylaminopeptidase 1 [Source:FlyBase gene name;Acc:FBgn0035915]	3L
FBgn0034381	List	0.548337	3.26475e-05	protein_coding	Lithium-inducible SLC6 transporter [Source:FlyBase gene name;Acc:FBgn0034381]	2R
FBgn0035308	CG15822	1.0147	3.309e-05	protein_coding		3L
FBgn0037236	Skp2	0.747979	3.31728e-05	protein_coding		3R
FBgn0085732	CR40190	-1.41251	3.31728e-05	pseudogene		2R
FBgn0039757	RpS7	0.305843	3.35321e-05	protein_coding	Ribosomal protein S7 [Source:FlyBase gene name;Acc:FBgn0039757]	3R
FBgn0264835	CR44043	2.44615	3.43297e-05	lincRNA		2R
FBgn0036557	mRpS31	-0.666376	3.44626e-05	protein_coding	mitochondrial ribosomal protein S31 [Source:FlyBase gene name;Acc:FBgn0036557]	3L
FBgn0039914	mav	0.345017	3.47972e-05	protein_coding	maverick [Source:FlyBase gene name;Acc:FBgn0039914]	4
FBgn0000719	fog	0.383242	3.48099e-05	protein_coding	folded gastrulation [Source:FlyBase gene name;Acc:FBgn0000719]	X
FBgn0031263	CG2789	0.402785	3.49033e-05	protein_coding		2L
FBgn0035187	Trh	0.59656	3.49863e-05	protein_coding	Tryptophan hydroxylase [Source:FlyBase gene name;Acc:FBgn0035187]	3L
FBgn0263321	CG43402	-2.0127	3.49863e-05	protein_coding		2L
FBgn0036116	CG7888	-0.436631	3.51263e-05	protein_coding		3L
FBgn0035484	CG11594	0.758563	3.5265e-05	protein_coding		3L
FBgn0025391	Scgdelta	0.600366	3.54037e-05	protein_coding	Sarcoglycan delta [Source:FlyBase gene name;Acc:FBgn0025391]	X
FBgn0260441	RpS12	0.360473	3.58912e-05	protein_coding	Ribosomal protein S12 [Source:FlyBase gene name;Acc:FBgn0260441]	3L
FBgn0259233	CG42331	0.711579	3.60484e-05	protein_coding		3R
FBgn0028700	RfC38	-0.658017	3.60484e-05	protein_coding	Replication factor C 38kD subunit [Source:FlyBase gene name;Acc:FBgn0028700]	2L
FBgn0001987	Gli	-0.454804	3.64395e-05	protein_coding	Gliotactin [Source:FlyBase gene name;Acc:FBgn0001987]	2L
FBgn0045761	CHKov1	-0.416375	3.72395e-05	protein_coding	CHKov1 [Source:FlyBase gene name;Acc:FBgn0045761]	3R
FBgn0034328	IM23	5.70983	3.73379e-05	protein_coding	Immune induced molecule 23 [Source:FlyBase gene name;Acc:FBgn0034328]	2R
FBgn0025680	cry	0.51547	3.81306e-05	protein_coding	cryptochrome [Source:FlyBase gene name;Acc:FBgn0025680]	3R
FBgn0013765	cnn	-0.296243	3.81622e-05	protein_coding	centrosomin [Source:FlyBase gene name;Acc:FBgn0013765]	2R
FBgn0005564	Shal	0.483552	3.83517e-05	protein_coding	Shaker cognate l [Source:FlyBase gene name;Acc:FBgn0005564]	3L
FBgn0266918	CG32486	-0.236376	3.84956e-05	protein_coding		3L
FBgn0261596	RpS24	0.373068	3.85855e-05	protein_coding	Ribosomal protein S24 [Source:FlyBase gene name;Acc:FBgn0261596]	2R
FBgn0031459	CG2862	0.338361	3.85966e-05	protein_coding		2L
FBgn0031520	CG8837	-0.593853	3.85966e-05	protein_coding		2L
FBgn0020765	Acp65Aa	2.70213	3.90161e-05	protein_coding	Adult cuticle protein 65Aa [Source:FlyBase gene name;Acc:FBgn0020765]	3L
FBgn0266598	Kmn2	-2.17081	3.90161e-05	protein_coding	kinetochore Mis12-Ndc80 network component 2 [Source:FlyBase gene name;Acc:FBgn0266598]	3R
FBgn0035204	CG2277	-0.354639	3.9031e-05	protein_coding		3L
FBgn0041234	Gr59f	3.08891	3.93595e-05	protein_coding	Gustatory receptor 59f [Source:FlyBase gene name;Acc:FBgn0041234]	2R
FBgn0031305	Iris	-0.721576	3.9479e-05	protein_coding	Iris [Source:FlyBase gene name;Acc:FBgn0031305]	2L
FBgn0259683	Ir40a	0.80262	3.95473e-05	protein_coding	Ionotropic receptor 40a [Source:FlyBase gene name;Acc:FBgn0259683]	2L
FBgn0034697	GM130	0.529547	3.95674e-05	protein_coding	Golgi matrix protein 130 kD ortholog [Source:FlyBase gene name;Acc:FBgn0034697]	2R
FBgn0064237	Idgf5	0.824625	3.97517e-05	protein_coding	Imaginal disc growth factor 5 [Source:FlyBase gene name;Acc:FBgn0064237]	2R
FBgn0028473	Non1	-0.44107	3.98026e-05	protein_coding	Novel nucleolar protein 1 [Source:FlyBase gene name;Acc:FBgn0028473]	2R
FBgn0001124	Got1	0.432917	4.0001e-05	protein_coding	Glutamate oxaloacetate transaminase 1 [Source:FlyBase gene name;Acc:FBgn0001124]	2R
FBgn0037906	PGRP-LB	0.922753	4.0001e-05	protein_coding	Peptidoglycan recognition protein LB [Source:FlyBase gene name;Acc:FBgn0037906]	3R
FBgn0261649	tinc	0.519196	4.0001e-05	protein_coding	tincar [Source:FlyBase gene name;Acc:FBgn0261649]	3R
FBgn0011660	Pms2	-0.867568	4.01138e-05	protein_coding	Pms2 [Source:FlyBase gene name;Acc:FBgn0011660]	2R
FBgn0040001	CG17374	1.55108	4.019e-05	protein_coding		3L
FBgn0037580	DppIII	0.335042	4.02718e-05	protein_coding	Dipeptidyl aminopeptidase III [Source:FlyBase gene name;Acc:FBgn0037580]	3R
FBgn0267012	CR45456	-2.04745	4.02718e-05	lincRNA		2L
FBgn0032281	CG17107	1.46745	4.06285e-05	protein_coding		2L
FBgn0085485	CG34456	-1.011	4.09077e-05	protein_coding		3L
FBgn0039241	CG11089	1.37111	4.09077e-05	protein_coding		3R
FBgn0053926	CG33926	-3.31643	4.15251e-05	protein_coding		3L
FBgn0034505	CG16739	1.60144	4.15699e-05	protein_coding		2R
FBgn0037635	CG9837	1.07326	4.18275e-05	protein_coding		3R
FBgn0031887	CG11289	4.35731	4.18983e-05	protein_coding		2L
FBgn0033948	CG12863	-0.855349	4.22624e-05	protein_coding		2R
FBgn0032086	CG17906	-4.07035	4.22624e-05	protein_coding		2L
FBgn0003227	rec	-0.915152	4.24558e-05	protein_coding	recombination-defective [Source:FlyBase gene name;Acc:FBgn0003227]	3R
FBgn0026399	Or85e	1.12627	4.27621e-05	protein_coding	Odorant receptor 85e [Source:FlyBase gene name;Acc:FBgn0026399]	3R
FBgn0030398	Cpr11B	1.0929	4.27621e-05	protein_coding	Cuticular protein 11B [Source:FlyBase gene name;Acc:FBgn0030398]	X
FBgn0003390	shf	0.866753	4.3632e-05	protein_coding	shifted [Source:FlyBase gene name;Acc:FBgn0003390]	X
FBgn0033942	Cpr51A	2.81887	4.37366e-05	protein_coding	Cuticular protein 51A [Source:FlyBase gene name;Acc:FBgn0033942]	2R
FBgn0036266	CG5626	-1.12571	4.3781e-05	protein_coding		3L
FBgn0013767	Crz	0.805641	4.38111e-05	protein_coding	Corazonin [Source:FlyBase gene name;Acc:FBgn0013767]	3R
FBgn0058470	CG40470	0.575039	4.43508e-05	protein_coding		3L
FBgn0033904	CG18327	1.34885	4.50306e-05	protein_coding		2R
FBgn0037433	CG17919	0.59956	4.50663e-05	protein_coding		3R
FBgn0086710	RpL30	0.346866	4.55367e-05	protein_coding	Ribosomal protein L30 [Source:FlyBase gene name;Acc:FBgn0086710]	2L
FBgn0036030	CG6767	0.660655	4.58254e-05	protein_coding		3L
FBgn0035158	CG13895	-0.7352	4.6382e-05	protein_coding		3L
FBgn0035090	CG2736	0.619406	4.67612e-05	protein_coding		2R
FBgn0038834	RpS30	0.313403	4.70682e-05	protein_coding	Ribosomal protein S30 [Source:FlyBase gene name;Acc:FBgn0038834]	3R
FBgn0265344	CR44298	-1.51841	4.72405e-05	lincRNA		2R
FBgn0085736	CG40472	1.36237	4.74066e-05	protein_coding		3L
FBgn0015221	Fer2LCH	0.417649	4.76437e-05	protein_coding	Ferritin 2 light chain homologue [Source:FlyBase gene name;Acc:FBgn0015221]	3R
FBgn0038172	Adgf-D	0.590968	4.77838e-05	protein_coding	Adenosine deaminase-related growth factor D [Source:FlyBase gene name;Acc:FBgn0038172]	3R
FBgn0033061	CG14590	0.956342	4.8149e-05	protein_coding		2R
FBgn0262539	CG43093	-0.844204	4.82306e-05	protein_coding		3R
FBgn0036240	CG6928	-0.89319	4.82306e-05	protein_coding		3L
FBgn0250908	beat-VII	1.33726	4.84544e-05	protein_coding	beat-VII [Source:FlyBase gene name;Acc:FBgn0250908]	3R
FBgn0031068	Alr	-0.554955	4.86373e-05	protein_coding	Augmenter of liver regeneration [Source:FlyBase gene name;Acc:FBgn0031068]	X
FBgn0013813	Dhc98D	-1.86807	4.86905e-05	protein_coding	Dynein heavy chain at 89D [Source:FlyBase gene name;Acc:FBgn0013813]	3R
FBgn0004569	aos	-0.625563	4.88593e-05	protein_coding	argos [Source:FlyBase gene name;Acc:FBgn0004569]	3L
FBgn0039238	CG7016	0.613596	4.97602e-05	protein_coding		3R
FBgn0026268	antdh	0.751672	5.04205e-05	protein_coding	antdh [Source:FlyBase gene name;Acc:FBgn0026268]	X
FBgn0036663	CG9674	0.376292	5.06958e-05	protein_coding		3L
FBgn0030230	Rph	0.313142	5.16496e-05	protein_coding	Rabphilin [Source:FlyBase gene name;Acc:FBgn0030230]	X
FBgn0026737	CG6171	-0.555942	5.17669e-05	protein_coding		3R
FBgn0032752	CG10702	0.698266	5.22542e-05	protein_coding		2L
FBgn0024289	Sodh-1	1.05311	5.22956e-05	protein_coding	Sorbitol dehydrogenase 1 [Source:FlyBase gene name;Acc:FBgn0024289]	3R
FBgn0263864	Dark	-0.318105	5.28466e-05	protein_coding	Death-associated APAF1-related killer [Source:FlyBase gene name;Acc:FBgn0263864]	2R
FBgn0038435	Gyc-89Da	1.25046	5.30034e-05	protein_coding	Guanylyl cyclase at 89Da [Source:FlyBase gene name;Acc:FBgn0038435]	3R
FBgn0030724	Nipsnap	0.336865	5.30187e-05	protein_coding	Nipsnap [Source:FlyBase gene name;Acc:FBgn0030724]	X
FBgn0085440	CG34411	-0.860976	5.31783e-05	protein_coding		X
FBgn0038173	Adgf-C	0.605767	5.36526e-05	protein_coding	Adenosine deaminase-related growth factor C [Source:FlyBase gene name;Acc:FBgn0038173]	3R
FBgn0034098	krimp	2.55402	5.4072e-05	protein_coding	krimper [Source:FlyBase gene name;Acc:FBgn0034098]	2R
FBgn0036876	CG9451	0.733892	5.42687e-05	protein_coding		3L
FBgn0040253	Ugt86Dg	2.00946	5.47222e-05	protein_coding	Ugt86Dg [Source:FlyBase gene name;Acc:FBgn0040253]	3R
FBgn0020493	Dad	-0.319108	5.48327e-05	protein_coding	Daughters against dpp [Source:FlyBase gene name;Acc:FBgn0020493]	3R
FBgn0037156	CG11523	-0.550787	5.66143e-05	protein_coding		3L
FBgn0037998	CG4848	-0.319379	5.69147e-05	protein_coding		3R
FBgn0029648	CG3603	0.688597	5.77167e-05	protein_coding		X
FBgn0027788	Hey	-1.81125	5.77441e-05	protein_coding	Hairy/E(spl)-related with YRPW motif [Source:FlyBase gene name;Acc:FBgn0027788]	2R
FBgn0034354	GstE11	0.789261	5.81037e-05	protein_coding	Glutathione S transferase E11 [Source:FlyBase gene name;Acc:FBgn0034354]	2R
FBgn0267240	CR45680	8.20955	5.81888e-05	lincRNA		3R
FBgn0011202	dia	-0.445661	5.84119e-05	protein_coding	diaphanous [Source:FlyBase gene name;Acc:FBgn0011202]	2L
FBgn0000037	mAChR-A	0.786516	5.96267e-05	protein_coding	muscarinic Acetylcholine Receptor, A-type [Source:FlyBase gene name;Acc:FBgn0000037]	2R
FBgn0036144	GlcAT-P	0.339463	5.99796e-05	protein_coding	GlcAT-P [Source:FlyBase gene name;Acc:FBgn0036144]	3L
FBgn0023178	Pdf	0.535853	5.99796e-05	protein_coding	Pigment-dispersing factor [Source:FlyBase gene name;Acc:FBgn0023178]	3R
FBgn0267693	CR46029	0.628558	6.0763e-05	lincRNA		3R
FBgn0050460	CG30460	-0.485652	6.08899e-05	protein_coding		2R
FBgn0038890	CG7956	0.275526	6.10192e-05	protein_coding		3R
FBgn0037722	CG8319	1.83972	6.12815e-05	protein_coding		3R
FBgn0003210	rb	-0.294039	6.15188e-05	protein_coding	ruby [Source:FlyBase gene name;Acc:FBgn0003210]	X
FBgn0000246	c(3)G	-0.589381	6.22465e-05	protein_coding	crossover suppressor on 3 of Gowen [Source:FlyBase gene name;Acc:FBgn0000246]	3R
FBgn0036380	CG8757	2.95424	6.26776e-05	protein_coding		3L
FBgn0033246	ACC	0.541919	6.29652e-05	protein_coding	Acetyl-CoA carboxylase [Source:FlyBase gene name;Acc:FBgn0033246]	2R
FBgn0030187	Ipod	2.50057	6.40193e-05	protein_coding	Interaction partner of Dnmt2 [Source:FlyBase gene name;Acc:FBgn0030187]	X
FBgn0034786	CG13531	-0.561534	6.40612e-05	protein_coding		2R
FBgn0034876	wmd	-0.370659	6.41225e-05	protein_coding	wing morphogenesis defect [Source:FlyBase gene name;Acc:FBgn0034876]	2R
FBgn0250910	Octbeta3R	0.763982	6.50337e-05	protein_coding	Octopamine beta3 receptor [Source:FlyBase gene name;Acc:FBgn0250910]	3R
FBgn0004049	yrt	-0.268166	6.54965e-05	protein_coding	yurt [Source:FlyBase gene name;Acc:FBgn0004049]	3R
FBgn0010411	RpS18	0.356601	6.71062e-05	protein_coding	Ribosomal protein S18 [Source:FlyBase gene name;Acc:FBgn0010411]	2R
FBgn0035422	RpL28	0.30176	6.73594e-05	protein_coding	Ribosomal protein L28 [Source:FlyBase gene name;Acc:FBgn0035422]	3L
FBgn0051344	CG31344	-0.523789	6.82719e-05	protein_coding		3R
FBgn0260475	CG30059	4.40414	6.82883e-05	protein_coding		2R
FBgn0267624	CR45962	-0.92451	6.84675e-05	lincRNA		3L
FBgn0053123	CG33123	-0.330202	6.86937e-05	protein_coding		2L
FBgn0259236	comm3	0.576063	6.8761e-05	protein_coding	comm3 [Source:FlyBase gene name;Acc:FBgn0259236]	3L
FBgn0034237	eIF3-S9	0.256411	6.91202e-05	protein_coding	eIF3-S9 [Source:FlyBase gene name;Acc:FBgn0034237]	2R
FBgn0083984	CG34148	-0.577312	7.03109e-05	protein_coding		3R
FBgn0028509	CenG1A	0.406406	7.13193e-05	protein_coding	Centaurin gamma 1A [Source:FlyBase gene name;Acc:FBgn0028509]	2L
FBgn0267450	CR45800	1.22274	7.13793e-05	lincRNA		3R
FBgn0031634	Ir25a	0.692265	7.22886e-05	protein_coding	Ionotropic receptor 25a [Source:FlyBase gene name;Acc:FBgn0031634]	2L
FBgn0051326	CG31326	0.419742	7.24206e-05	protein_coding		3R
FBgn0038412	Zip89B	1.05796	7.28354e-05	protein_coding	Zinc/iron regulated transporter-related protein 89B [Source:FlyBase gene name;Acc:FBgn0038412]	3R
FBgn0027791	O-fut2	-0.625594	7.36418e-05	protein_coding	O-fucosyltransferase 2 [Source:FlyBase gene name;Acc:FBgn0027791]	X
FBgn0029608	CG3091	0.411855	7.37308e-05	protein_coding		X
FBgn0037578	CG9601	0.417387	7.44751e-05	protein_coding		3R
FBgn0037413	Osi5	2.39865	7.44795e-05	protein_coding	Osiris 5 [Source:FlyBase gene name;Acc:FBgn0037413]	3R
FBgn0035279	Cpr62Ba	-1.85897	7.45773e-05	protein_coding	Cuticular protein 62Ba [Source:FlyBase gene name;Acc:FBgn0035279]	3L
FBgn0015040	Cyp9c1	0.570622	7.46673e-05	protein_coding	Cytochrome P450-9c1 [Source:FlyBase gene name;Acc:FBgn0015040]	2R
FBgn0031318	CG4887	0.289041	7.49215e-05	protein_coding		2L
FBgn0034029	eIF2B-gamma	-0.355658	7.55227e-05	protein_coding	eIF2B-gamma [Source:FlyBase gene name;Acc:FBgn0034029]	2R
FBgn0001995	mRpL4	-0.44675	7.55748e-05	protein_coding	mitochondrial ribosomal protein L4 [Source:FlyBase gene name;Acc:FBgn0001995]	2L
FBgn0062961	pncr016:2R	0.839258	7.57977e-05	lincRNA	putative noncoding RNA 016:2R [Source:FlyBase gene name;Acc:FBgn0062961]	2R
FBgn0030041	CG12116	1.18341	7.64263e-05	protein_coding		X
FBgn0015541	sda	0.383699	7.74087e-05	protein_coding	slamdance [Source:FlyBase gene name;Acc:FBgn0015541]	3R
FBgn0039357	CG4743	-0.69871	7.74965e-05	protein_coding		3R
FBgn0028546	ics	-0.452892	7.75889e-05	protein_coding	icarus [Source:FlyBase gene name;Acc:FBgn0028546]	2L
FBgn0020389	Papss	-0.338882	7.80305e-05	protein_coding	PAPS synthetase [Source:FlyBase gene name;Acc:FBgn0020389]	3L
FBgn0035538	DopEcR	0.474546	7.80305e-05	protein_coding	Dopamine/Ecdysteroid receptor [Source:FlyBase gene name;Acc:FBgn0035538]	3L
FBgn0023094	cyc	0.371686	7.80305e-05	protein_coding	cycle [Source:FlyBase gene name;Acc:FBgn0023094]	3L
FBgn0034688	CG11474	0.382149	7.80466e-05	protein_coding		2R
FBgn0005612	Sox14	-0.871941	7.91016e-05	protein_coding	Sox box protein 14 [Source:FlyBase gene name;Acc:FBgn0005612]	2R
FBgn0038214	CG9616	1.8184	7.94417e-05	protein_coding		3R
FBgn0265813	CR44602	5.69367	7.94582e-05	lincRNA		2L
FBgn0263346	CG43427	-0.305474	8.10544e-05	protein_coding		3R
FBgn0039311	CG10513	-0.959424	8.16763e-05	protein_coding		3R
FBgn0027929	NimB1	0.549275	8.21439e-05	protein_coding	Nimrod B1 [Source:FlyBase gene name;Acc:FBgn0027929]	2L
FBgn0050295	Ipk1	-1.76029	8.21605e-05	protein_coding	Ipk1 [Source:FlyBase gene name;Acc:FBgn0050295]	2R
FBgn0264785	Hph	0.385314	8.2788e-05	protein_coding	HIF prolyl hydroxylase [Source:FlyBase gene name;Acc:FBgn0264785]	3R
FBgn0032170	CG4658	-0.305907	8.32418e-05	protein_coding		2L
FBgn0259831	CG34309	0.829199	8.5879e-05	protein_coding		3R
FBgn0050046	CG30046	0.485073	8.5879e-05	protein_coding		2R
FBgn0030617	CG9095	-0.837714	8.5879e-05	protein_coding		X
FBgn0035461	ntc	-0.370203	8.60089e-05	protein_coding	nutcracker [Source:FlyBase gene name;Acc:FBgn0035461]	3L
FBgn0032840	sNPF	0.375305	8.69409e-05	protein_coding	short neuropeptide F precursor [Source:FlyBase gene name;Acc:FBgn0032840]	2L
FBgn0030841	CG8568	2.11962	8.73786e-05	protein_coding		X
FBgn0017561	Ork1	0.697836	8.7485e-05	protein_coding	Open rectifier K[+] channel 1 [Source:FlyBase gene name;Acc:FBgn0017561]	X
FBgn0259226	CG42326	-0.687588	8.75205e-05	protein_coding		2R
FBgn0024329	Mekk1	-0.371155	8.75222e-05	protein_coding	Mekk1 [Source:FlyBase gene name;Acc:FBgn0024329]	3R
FBgn0032160	CG4598	0.452397	8.84629e-05	protein_coding		2L
FBgn0029771	CG12730	0.347584	8.93238e-05	protein_coding		X
FBgn0032020	CG7787	-0.831074	8.97583e-05	protein_coding		2L
FBgn0004583	ex	-0.543551	9.06516e-05	protein_coding	expanded [Source:FlyBase gene name;Acc:FBgn0004583]	2L
FBgn0039316	CG11893	5.48294	9.11604e-05	protein_coding		3R
FBgn0063492	GstE8	1.24672	9.16816e-05	protein_coding	Glutathione S transferase E8 [Source:FlyBase gene name;Acc:FBgn0063492]	2R
FBgn0017581	Lk6	0.300024	9.2384e-05	protein_coding	Lk6 [Source:FlyBase gene name;Acc:FBgn0017581]	3R
FBgn0010660	Nup214	0.389263	9.2384e-05	protein_coding	Nucleoporin 214kD [Source:FlyBase gene name;Acc:FBgn0010660]	2R
FBgn0030968	CG7322	0.817352	9.24438e-05	protein_coding		X
FBgn0266331	CR44996	-2.09458	9.26644e-05	lincRNA		2L
FBgn0033359	CG8213	2.26685	9.28435e-05	protein_coding		2R
FBgn0050456	CG30456	0.884289	9.38733e-05	protein_coding		2R
FBgn0266828	CR45290	2.32693	9.38733e-05	lincRNA		2L
FBgn0038478	cal1	-0.678591	9.38733e-05	protein_coding	chromosome alignment defect 1 [Source:FlyBase gene name;Acc:FBgn0038478]	3R
FBgn0031344	CG7420	-0.483177	9.40519e-05	protein_coding		2L
FBgn0025835	CG17707	1.14467	9.42169e-05	protein_coding		X
FBgn0033272	RagC-D	-0.280726	9.44098e-05	protein_coding	Ras-related GTP binding C/D ortholog (H. sapiens) [Source:FlyBase gene name;Acc:FBgn0033272]	2R
FBgn0263738	Ada2a	-0.55507	9.45196e-05	protein_coding	transcriptional Adaptor 2a [Source:FlyBase gene name;Acc:FBgn0263738]	3R
FBgn0038180	Cht5	1.39866	9.53848e-05	protein_coding	Cht5 [Source:FlyBase gene name;Acc:FBgn0038180]	3R
FBgn0085397	Fili	0.394693	9.55062e-05	protein_coding	Fish-lips [Source:FlyBase gene name;Acc:FBgn0085397]	2R
FBgn0036745	CG7484	0.566908	9.58355e-05	protein_coding		3L
FBgn0031110	Obp19b	-2.82702	9.58355e-05	protein_coding	Odorant-binding protein 19b [Source:FlyBase gene name;Acc:FBgn0031110]	X
FBgn0039747	AdoR	-0.491166	9.63229e-05	protein_coding	Adenosine receptor [Source:FlyBase gene name;Acc:FBgn0039747]	3R
FBgn0038115	CG7966	0.486484	9.64808e-05	protein_coding		3R
FBgn0004513	Mdr65	0.306616	9.65485e-05	protein_coding	Multiple drug resistance 65 [Source:FlyBase gene name;Acc:FBgn0004513]	3L
FBgn0036332	CG11261	-0.786328	9.82018e-05	protein_coding		3L
FBgn0020907	Scp2	0.303727	9.9001e-05	protein_coding	Sarcoplasmic calcium-binding protein 2 [Source:FlyBase gene name;Acc:FBgn0020907]	3R
FBgn0016685	Nlp	0.36951	9.94003e-05	protein_coding	Nucleoplasmin [Source:FlyBase gene name;Acc:FBgn0016685]	3R
FBgn0029851	CG14445	-0.482184	9.94003e-05	protein_coding		X
FBgn0034543	CG30152	-0.318878	9.95492e-05	protein_coding		2R
FBgn0015829	TfIIEbeta	-0.345265	0.000100078	protein_coding	Transcription factor IIEbeta [Source:FlyBase gene name;Acc:FBgn0015829]	3L
FBgn0260446	GABA-B-R1	0.330371	0.000100108	protein_coding	metabotropic GABA-B receptor subtype 1 [Source:FlyBase gene name;Acc:FBgn0260446]	2L
FBgn0086254	CG6084	0.4373	0.000100128	protein_coding		3L
FBgn0033911	VGAT	0.347844	0.00010051	protein_coding	Vesicular GABA Transporter [Source:FlyBase gene name;Acc:FBgn0033911]	2R
FBgn0036732	Oatp74D	0.408635	0.000100564	protein_coding	Organic anion transporting polypeptide 74D [Source:FlyBase gene name;Acc:FBgn0036732]	3L
FBgn0036740	Vps60	-0.356364	0.000100782	protein_coding	Vacuolar protein sorting 60 [Source:FlyBase gene name;Acc:FBgn0036740]	3L
FBgn0032482	Pect	0.471978	0.000102204	protein_coding	Phosphoethanolamine cytidylyltransferase [Source:FlyBase gene name;Acc:FBgn0032482]	2L
FBgn0263025	CG43320	-0.742165	0.000102279	protein_coding		3R
FBgn0034693	CG11073	0.374427	0.000102346	protein_coding		2R
FBgn0052392	CG32392	0.435376	0.000102907	protein_coding		3L
FBgn0051028	CG31028	-0.767354	0.000103065	protein_coding		3R
FBgn0030156	CG15247	-1.06606	0.000103282	protein_coding		X
FBgn0035999	CG3552	-0.714923	0.000103782	protein_coding		3L
FBgn0039959	CG17514	0.508861	0.000104006	protein_coding		3L
FBgn0265498	CR44367	1.43525	0.000104828	lincRNA		2R
FBgn0032195	CG4908	0.482598	0.000106352	protein_coding		2L
FBgn0033903	CG8323	0.304886	0.000106973	protein_coding		2R
FBgn0020910	RpL3	0.338017	0.000107046	protein_coding	Ribosomal protein L3 [Source:FlyBase gene name;Acc:FBgn0020910]	3R
FBgn0052649	CG32649	-0.534053	0.000107112	protein_coding		X
FBgn0039226	Ude	0.661572	0.000107252	protein_coding	Uracil-DNA degrading factor [Source:FlyBase gene name;Acc:FBgn0039226]	3R
FBgn0034346	CG12263	-0.369611	0.000108833	protein_coding		2R
FBgn0266428	CR43463	-1.61885	0.000109252	lincRNA		2L
FBgn0000592	Est-6	0.415766	0.000110345	protein_coding	Esterase 6 [Source:FlyBase gene name;Acc:FBgn0000592]	3L
FBgn0028978	trbl	-0.977643	0.000110782	protein_coding	tribbles [Source:FlyBase gene name;Acc:FBgn0028978]	3L
FBgn0053281	CG33281	-5.2518	0.000110801	protein_coding		2L
FBgn0032644	CG5131	-0.594285	0.000112049	protein_coding		2L
FBgn0052029	Cpr66D	-2.30385	0.000112076	protein_coding	Cuticular protein 66D [Source:FlyBase gene name;Acc:FBgn0052029]	3L
FBgn0037714	CG9396	0.616919	0.000112254	protein_coding		3R
FBgn0262741	MRE23	0.407418	0.000113107	lincRNA	mRNA-like ncRNA in embryogenesis 23 [Source:FlyBase gene name;Acc:FBgn0262741]	3R
FBgn0032634	Rpb11	-0.571114	0.000113756	protein_coding	Rpb11 [Source:FlyBase gene name;Acc:FBgn0032634]	2L
FBgn0036984	CG13248	0.278078	0.000113984	protein_coding		3L
FBgn0033699	RpS11	0.313052	0.000114025	protein_coding	Ribosomal protein S11 [Source:FlyBase gene name;Acc:FBgn0033699]	2R
FBgn0003074	Pgi	0.403871	0.000115561	protein_coding	Phosphoglucose isomerase [Source:FlyBase gene name;Acc:FBgn0003074]	2R
FBgn0031925	Cyp4d21	-0.67202	0.000116357	protein_coding	Cyp4d21 [Source:FlyBase gene name;Acc:FBgn0031925]	2L
FBgn0046875	Obp83g	1.76311	0.000116888	protein_coding	Odorant-binding protein 83g [Source:FlyBase gene name;Acc:FBgn0046875]	3R
FBgn0044812	TotC	-6.13401	0.000117582	protein_coding	Turandot C [Source:FlyBase gene name;Acc:FBgn0044812]	3R
FBgn0030816	CG16700	0.320766	0.000118365	protein_coding		X
FBgn0027356	Amph	-0.276679	0.000119201	protein_coding	Amphiphysin [Source:FlyBase gene name;Acc:FBgn0027356]	2R
FBgn0033597	Cpr47Ea	1.92436	0.000119373	protein_coding	Cuticular protein 47Ea [Source:FlyBase gene name;Acc:FBgn0033597]	2R
FBgn0035199	CG9134	0.684658	0.000119434	protein_coding		3L
FBgn0035878	CG7182	-0.352536	0.00011981	protein_coding		3L
FBgn0020415	Idgf2	0.472837	0.000119955	protein_coding	Imaginal disc growth factor 2 [Source:FlyBase gene name;Acc:FBgn0020415]	2L
FBgn0038455	CG14907	-0.791835	0.000122897	protein_coding		3R
FBgn0031592	Art2	1.1454	0.00012313	protein_coding	Arginine methyltransferase 2 [Source:FlyBase gene name;Acc:FBgn0031592]	2L
FBgn0086362	spn-F	-0.279757	0.000123451	protein_coding	spn-F [Source:FlyBase gene name;Acc:FBgn0086362]	3R
FBgn0031970	CG7227	-1.31894	0.000123895	protein_coding		2L
FBgn0034931	CG2812	-0.579238	0.000124006	protein_coding		2R
FBgn0037415	Osi8	0.557837	0.000124052	protein_coding	Osiris 8 [Source:FlyBase gene name;Acc:FBgn0037415]	3R
FBgn0033214	CG1941	-1.08205	0.000125859	protein_coding		2R
FBgn0035978	UGP	0.464451	0.00012626	protein_coding	UGP [Source:FlyBase gene name;Acc:FBgn0035978]	3L
FBgn0039807	CG15546	-0.663853	0.000126376	protein_coding		3R
FBgn0005664	Cry	2.60803	0.000126764	protein_coding	Crystallin [Source:FlyBase gene name;Acc:FBgn0005664]	2L
FBgn0028543	NimB2	0.434853	0.000127076	protein_coding	Nimrod B2 [Source:FlyBase gene name;Acc:FBgn0028543]	2L
FBgn0033777	CG17574	-0.375673	0.000127699	protein_coding		2R
FBgn0040493	grsm	0.401885	0.000128081	protein_coding	granny smith [Source:FlyBase gene name;Acc:FBgn0040493]	3R
FBgn0267089	CR45533	0.985875	0.000128388	lincRNA		X
FBgn0038830	CG17272	0.573684	0.000128654	protein_coding		3R
FBgn0265068	CR44179	1.73144	0.000129412	lincRNA		3R
FBgn0261561	CG42675	-0.841986	0.000130438	protein_coding		3R
FBgn0033738	DUBAI	-0.268087	0.000131276	protein_coding	Deubiquitinating apoptotic inhibitor [Source:FlyBase gene name;Acc:FBgn0033738]	2R
FBgn0003888	betaTub60D	-0.589671	0.000131773	protein_coding	beta-Tubulin at 60D [Source:FlyBase gene name;Acc:FBgn0003888]	2R
FBgn0051826	CG31826	0.760452	0.000134059	protein_coding		2L
FBgn0015372	RabX1	-0.296383	0.000134354	protein_coding	RabX1 [Source:FlyBase gene name;Acc:FBgn0015372]	2R
FBgn0035206	CG9186	0.526359	0.000135267	protein_coding		3L
FBgn0259697	nvd	1.48133	0.000136608	protein_coding	neverland [Source:FlyBase gene name;Acc:FBgn0259697]	3L
FBgn0032048	Dh31	0.466287	0.00013767	protein_coding	Diuretic hormone 31 [Source:FlyBase gene name;Acc:FBgn0032048]	2L
FBgn0037410	Osi2	5.70796	0.000138346	protein_coding	Osiris 2 [Source:FlyBase gene name;Acc:FBgn0037410]	3R
FBgn0039044	p53	0.600986	0.000138367	protein_coding	p53 [Source:FlyBase gene name;Acc:FBgn0039044]	3R
FBgn0005775	Con	0.358146	0.000138671	protein_coding	Connectin [Source:FlyBase gene name;Acc:FBgn0005775]	3L
FBgn0000566	Eip55E	0.557217	0.000138895	protein_coding	Eip55E [Source:FlyBase gene name;Acc:FBgn0000566]	2R
FBgn0039874	CG2135	0.372297	0.00013895	protein_coding		3R
FBgn0029785	RpL35	0.301183	0.00013962	protein_coding	Ribosomal protein L35 [Source:FlyBase gene name;Acc:FBgn0029785]	X
FBgn0033158	CG12164	-3.88758	0.00014041	protein_coding		2R
FBgn0015321	Ubc4	-0.284236	0.000140755	protein_coding	Ubiquitin conjugating enzyme 4 [Source:FlyBase gene name;Acc:FBgn0015321]	3L
FBgn0031976	CG7367	1.7868	0.000140841	protein_coding		2L
FBgn0004797	mdy	0.778776	0.000140882	protein_coding	midway [Source:FlyBase gene name;Acc:FBgn0004797]	2L
FBgn0032393	CG12264	-0.373688	0.000141231	protein_coding		2L
FBgn0085371	CG34342	0.720234	0.000141231	protein_coding		3L
FBgn0032685	CG10211	0.956951	0.000141231	protein_coding		2L
FBgn0015039	Cyp9b2	-0.730002	0.000141305	protein_coding	Cytochrome P450-9b2 [Source:FlyBase gene name;Acc:FBgn0015039]	2R
FBgn0037908	dpr5	0.465241	0.000141892	protein_coding	dpr5 [Source:FlyBase gene name;Acc:FBgn0037908]	3R
FBgn0261535	l(2)34Fd	-0.407023	0.000141994	protein_coding	lethal (2) 34Fd [Source:FlyBase gene name;Acc:FBgn0261535]	2L
FBgn0027600	obst-B	2.42742	0.000142187	protein_coding	obstructor-B [Source:FlyBase gene name;Acc:FBgn0027600]	2L
FBgn0051973	Cda5	0.571129	0.000142533	protein_coding	Chitin deacetylase-like 5 [Source:FlyBase gene name;Acc:FBgn0051973]	2L
FBgn0033555	RpS15Ab	-0.627639	0.000142556	protein_coding	Ribosomal protein S15Ab [Source:FlyBase gene name;Acc:FBgn0033555]	2R
FBgn0041180	Tep4	0.43899	0.000143763	protein_coding	Thioester-containing protein 4 [Source:FlyBase gene name;Acc:FBgn0041180]	2L
FBgn0083141	Spn28B	-2.96571	0.000144984	protein_coding	Serpin 28B [Source:FlyBase gene name;Acc:FBgn0083141]	2L
FBgn0003479	spn-A	-0.794755	0.000145035	protein_coding	spindle A [Source:FlyBase gene name;Acc:FBgn0003479]	3R
FBgn0028396	TotA	-3.2692	0.000145338	protein_coding	Turandot A [Source:FlyBase gene name;Acc:FBgn0028396]	3R
FBgn0010803	Aats-trp	-0.317887	0.000146121	protein_coding	Tryptophanyl-tRNA synthetase [Source:FlyBase gene name;Acc:FBgn0010803]	3R
FBgn0026415	Idgf4	0.517724	0.000146121	protein_coding	Imaginal disc growth factor 4 [Source:FlyBase gene name;Acc:FBgn0026415]	X
FBgn0039665	CG2310	-0.637995	0.000146662	protein_coding		3R
FBgn0038247	Cad88C	1.26285	0.000146679	protein_coding	Cadherin 88C [Source:FlyBase gene name;Acc:FBgn0038247]	3R
FBgn0032480	Edem2	0.191843	0.000149161	protein_coding	Edem2 [Source:FlyBase gene name;Acc:FBgn0032480]	2L
FBgn0000473	Cyp6a2	1.17335	0.000149348	protein_coding	Cytochrome P450-6a2 [Source:FlyBase gene name;Acc:FBgn0000473]	2R
FBgn0050101	CG30101	1.34439	0.000149348	protein_coding		2R
FBgn0032022	CG14275	-0.424176	0.000150734	protein_coding		2L
FBgn0038494	beat-IIb	0.286036	0.000150734	protein_coding	beat-IIb [Source:FlyBase gene name;Acc:FBgn0038494]	3R
FBgn0029720	CG3009	0.272626	0.000150908	protein_coding		X
FBgn0038705	CG11626	1.32876	0.00015095	protein_coding		3R
FBgn0028370	kek3	0.394449	0.000150988	protein_coding	kekkon-3 [Source:FlyBase gene name;Acc:FBgn0028370]	2L
FBgn0029762	NAAT1	0.494239	0.000151851	protein_coding	Nutrient Amino Acid Transporter 1 [Source:FlyBase gene name;Acc:FBgn0029762]	X
FBgn0001227	Hsp67Ba	0.60304	0.000151929	protein_coding	Heat shock gene 67Ba [Source:FlyBase gene name;Acc:FBgn0001227]	3L
FBgn0032472	CG9928	0.664942	0.000153181	protein_coding		2L
FBgn0025865	Cortactin	-0.302439	0.000153519	protein_coding	Cortactin [Source:FlyBase gene name;Acc:FBgn0025865]	3R
FBgn0051019	CG31019	1.07287	0.00015459	protein_coding		3R
FBgn0266819	CR45281	-0.953622	0.00015696	lincRNA		2R
FBgn0266417	CG45057	-0.247239	0.000156984	protein_coding		3L
FBgn0038142	CheA87a	-2.63387	0.000158607	protein_coding	Chemosensory protein A 87a [Source:FlyBase gene name;Acc:FBgn0038142]	3R
FBgn0030478	CG1640	0.219574	0.000158607	protein_coding		X
FBgn0035726	CG9953	0.264346	0.000158823	protein_coding		3L
FBgn0250791	alphaSnap	0.195248	0.000158981	protein_coding	alpha Soluble NSF attachment protein [Source:FlyBase gene name;Acc:FBgn0250791]	3L
FBgn0032493	CG15479	-1.73142	0.000159039	protein_coding		2L
FBgn0051126	CG31126	-0.48987	0.000160811	protein_coding		3R
FBgn0033232	CG12159	0.453389	0.000160985	protein_coding		2R
FBgn0263390	Nha2	0.410933	0.000162658	protein_coding	Na[+]/H[+] hydrogen antiporter 2 [Source:FlyBase gene name;Acc:FBgn0263390]	3R
FBgn0033289	CG2121	-0.562779	0.000162681	protein_coding		2R
FBgn0053303	CG33303	0.325738	0.000163659	protein_coding		2L
FBgn0040736	IM3	1.09655	0.000163993	protein_coding	Immune induced molecule 3 [Source:FlyBase gene name;Acc:FBgn0040736]	2R
FBgn0033259	CG11210	0.289077	0.000164017	protein_coding		2R
FBgn0040817	CG14132	-0.506971	0.000164406	protein_coding		3L
FBgn0039161	CG13606	0.692071	0.000165211	protein_coding		3R
FBgn0262782	Mdh1	0.32808	0.000165211	protein_coding	Malate dehydrogenase 1 [Source:FlyBase gene name;Acc:FBgn0262782]	2L
FBgn0267542	CR45882	-1.15071	0.000165211	lincRNA		3L
FBgn0038986	CG5278	1.23437	0.000166174	protein_coding		3R
FBgn0003090	pk	0.669299	0.000166174	protein_coding	prickle [Source:FlyBase gene name;Acc:FBgn0003090]	2R
FBgn0000559	EF2	0.235026	0.000166952	protein_coding	Elongation factor 2 [Source:FlyBase gene name;Acc:FBgn0000559]	2L
FBgn0261508	CG42656	-2.48313	0.000167086	protein_coding		3R
FBgn0264503	CG43902	0.456105	0.000168317	protein_coding		X
FBgn0038788	Sirt2	0.248065	0.000168317	protein_coding	Sirt2 [Source:FlyBase gene name;Acc:FBgn0038788]	3R
FBgn0263076	Klp54D	0.715555	0.00017094	protein_coding	Kinesin-like protein at 54D [Source:FlyBase gene name;Acc:FBgn0263076]	2R
FBgn0011336	OstStt3	0.271168	0.00017546	protein_coding	Oligosaccharyl transferase 3 [Source:FlyBase gene name;Acc:FBgn0011336]	3R
FBgn0250868	CG42239	0.505878	0.00017599	protein_coding		2R
FBgn0051636	CG31636	-0.932609	0.000177913	protein_coding		2L
FBgn0027836	Dgp-1	-0.269348	0.00017805	protein_coding	Dgp-1 [Source:FlyBase gene name;Acc:FBgn0027836]	2R
FBgn0024285	Srp54	-0.37222	0.000178153	protein_coding	Srp54 [Source:FlyBase gene name;Acc:FBgn0024285]	2L
FBgn0038948	PSR	-0.366599	0.000178958	protein_coding	phosphatidylserine receptor [Source:FlyBase gene name;Acc:FBgn0038948]	3R
FBgn0019948	Phm	-0.297214	0.000179505	protein_coding	Peptidylglycine-alpha-hydroxylating monooxygenase [Source:FlyBase gene name;Acc:FBgn0019948]	2R
FBgn0264794	CR44024	0.415968	0.000179578	lincRNA		4
FBgn0039816	CG11317	0.395042	0.000181181	protein_coding		3R
FBgn0033450	Lsm11	0.879862	0.000182043	protein_coding	Lsm11 [Source:FlyBase gene name;Acc:FBgn0033450]	2R
FBgn0041194	Prat2	0.587739	0.000182043	protein_coding	Phosphoribosylamidotransferase 2 [Source:FlyBase gene name;Acc:FBgn0041194]	3L
FBgn0037297	CG1116	-0.321862	0.000182616	protein_coding		3R
FBgn0014868	Ost48	0.3656	0.000182657	protein_coding	Oligosaccharyltransferase 48kD subunit [Source:FlyBase gene name;Acc:FBgn0014868]	X
FBgn0034392	MFS15	-0.291705	0.000183113	protein_coding	Major Facilitator Superfamily Transporter 15 [Source:FlyBase gene name;Acc:FBgn0034392]	2R
FBgn0038398	sxe2	-0.557013	0.000184582	protein_coding	sex-specific enzyme 2 [Source:FlyBase gene name;Acc:FBgn0038398]	3R
FBgn0262533	CR43087	2.52828	0.000185196	pseudogene		3L
FBgn0038680	Cyp12a5	1.70063	0.000185817	protein_coding	Cyp12a5 [Source:FlyBase gene name;Acc:FBgn0038680]	3R
FBgn0259198	CG42302	3.52445	0.000188355	protein_coding		X
FBgn0038742	Arc42	0.360192	0.000190236	protein_coding	Arc42 [Source:FlyBase gene name;Acc:FBgn0038742]	3R
FBgn0028940	Cyp28a5	0.355819	0.000194187	protein_coding	Cyp28a5 [Source:FlyBase gene name;Acc:FBgn0028940]	2L
FBgn0053516	dpr3	0.3614	0.000197641	protein_coding	dpr3 [Source:FlyBase gene name;Acc:FBgn0053516]	2L
FBgn0038593	Vps39	0.327122	0.000197641	protein_coding	Vacuolar protein sorting 39 [Source:FlyBase gene name;Acc:FBgn0038593]	3R
FBgn0033464	CG1441	0.746581	0.000197935	protein_coding		2R
FBgn0261530	nbs	-0.509303	0.00019809	protein_coding	nbs [Source:FlyBase gene name;Acc:FBgn0261530]	3L
FBgn0032478	CG5458	2.476	0.000198224	protein_coding		2L
FBgn0266745	CG45218	1.27052	0.000198988	protein_coding		3R
FBgn0033943	CG12869	-2.66158	0.000199059	protein_coding		2R
FBgn0003159	ptr	-0.28165	0.000199077	protein_coding	proximal to raf [Source:FlyBase gene name;Acc:FBgn0003159]	X
FBgn0035232	CG12099	0.223288	0.000199279	protein_coding		3L
FBgn0030993	Mec2	-1.08155	0.00019949	protein_coding	Mec2 [Source:FlyBase gene name;Acc:FBgn0030993]	X
FBgn0263459	snoRNA:2R:9445410	1.93365	0.000201031	snoRNA		2R
FBgn0051495	CG31495	0.591387	0.000201189	protein_coding		3R
FBgn0001137	grk	-0.529591	0.000201189	protein_coding	gurken [Source:FlyBase gene name;Acc:FBgn0001137]	2L
FBgn0040318	HGTX	1.1405	0.000202698	protein_coding	HGTX [Source:FlyBase gene name;Acc:FBgn0040318]	3L
FBgn0024740	Lip2	0.824023	0.000202802	protein_coding	Lipase 2 [Source:FlyBase gene name;Acc:FBgn0024740]	2L
FBgn0033482	CG1371	0.493628	0.000203008	protein_coding		2R
FBgn0039564	CG5527	0.735729	0.000203139	protein_coding		3R
FBgn0037090	Est-Q	0.732708	0.000203385	protein_coding	Esterase Q [Source:FlyBase gene name;Acc:FBgn0037090]	3L
FBgn0032025	CG7778	1.07043	0.000203432	protein_coding		2L
FBgn0039207	CG5789	0.460016	0.000203477	protein_coding		3R
FBgn0264815	Pde1c	-0.381911	0.000204932	protein_coding		2L
FBgn0037943	CG14722	-0.316853	0.000205502	protein_coding		3R
FBgn0046258	CG12880	1.2029	0.000209169	protein_coding		3R
FBgn0033153	Gadd45	-1.07352	0.000209169	protein_coding	Gadd45 [Source:FlyBase gene name;Acc:FBgn0033153]	2R
FBgn0031535	CG12795	0.526112	0.000209169	protein_coding		2L
FBgn0051030	CG31030	0.240267	0.000209267	protein_coding		3R
FBgn0034880	ItgalphaPS5	2.91351	0.000209902	protein_coding	Integrin alphaPS5 subunit [Source:FlyBase gene name;Acc:FBgn0034880]	2R
FBgn0039613	CG14527	-0.656924	0.000210835	protein_coding		3R
FBgn0029990	CG2233	0.938012	0.000210941	protein_coding		X
FBgn0051145	CG31145	0.232623	0.000211935	protein_coding		3R
FBgn0083970	CG34134	-0.747399	0.000213419	protein_coding		2L
FBgn0031538	CG3246	0.522387	0.000217503	protein_coding		2L
FBgn0024980	Syx4	0.348761	0.000218404	protein_coding	Syntaxin 4 [Source:FlyBase gene name;Acc:FBgn0024980]	X
FBgn0037093	Cdk12	0.230253	0.000218871	protein_coding	Cyclin-dependent kinase 12 [Source:FlyBase gene name;Acc:FBgn0037093]	3L
FBgn0052683	CG32683	0.392418	0.000219057	protein_coding		X
FBgn0032286	CG7300	5.73426	0.000219491	protein_coding		2L
FBgn0083940	RhoU	0.531641	0.000221395	protein_coding	RhoU [Source:FlyBase gene name;Acc:FBgn0083940]	X
FBgn0002719	Men	0.892511	0.000221601	protein_coding	Malic enzyme [Source:FlyBase gene name;Acc:FBgn0002719]	3R
FBgn0030403	CG1824	-0.356349	0.000221829	protein_coding		X
FBgn0004839	otk	0.457839	0.000223249	protein_coding	off-track [Source:FlyBase gene name;Acc:FBgn0004839]	2R
FBgn0034218	CG18467	0.759965	0.000223931	protein_coding		2R
FBgn0033997	Ir51a	-3.13765	0.000224656	pseudogene	Ionotropic receptor 51a [Source:FlyBase gene name;Acc:FBgn0033997]	2R
FBgn0040092	lectin-46Cb	-2.08298	0.000225537	protein_coding	lectin-46Cb [Source:FlyBase gene name;Acc:FBgn0040092]	2R
FBgn0261563	wb	0.707987	0.000225543	protein_coding	wing blister [Source:FlyBase gene name;Acc:FBgn0261563]	2L
FBgn0047095	CG33939	-1.08256	0.00022612	protein_coding	putative noncoding RNA 004:X [Source:FlyBase gene name;Acc:FBgn0047095]	X
FBgn0037818	CG6465	-0.565688	0.00022745	protein_coding		3R
FBgn0039354	Lgr3	0.679205	0.00022747	protein_coding	Leucine-rich repeat-containing G protein-coupled receptor 3 [Source:FlyBase gene name;Acc:FBgn0039354]	3R
FBgn0034753	CG2852	0.362442	0.000229303	protein_coding		2R
FBgn0034479	CG8654	1.35269	0.000230831	protein_coding		2R
FBgn0038692	CG3773	-0.453647	0.000230921	protein_coding		3R
FBgn0014075	Ugt	0.304189	0.000231873	protein_coding	UDP-glucose-glycoprotein glucosyltransferase [Source:FlyBase gene name;Acc:FBgn0014075]	3L
FBgn0038233	HtrA2	-0.487248	0.000232436	protein_coding	HTRA2-related serine protease [Source:FlyBase gene name;Acc:FBgn0038233]	3R
FBgn0039674	CG1907	0.390861	0.000232436	protein_coding		3R
FBgn0003257	r-l	-0.764863	0.000235595	protein_coding	rudimentary-like [Source:FlyBase gene name;Acc:FBgn0003257]	3R
FBgn0036595	CG13046	-3.05847	0.00023674	protein_coding		3L
FBgn0004404	RpS14b	0.357987	0.000239257	protein_coding	Ribosomal protein S14b [Source:FlyBase gene name;Acc:FBgn0004404]	X
FBgn0040942	CG12643	0.735586	0.000241846	protein_coding		X
FBgn0034535	CG11110	-0.549073	0.00024287	protein_coding		2R
FBgn0050121	CR30121	4.20854	0.000243763	lincRNA		2R
FBgn0035781	CG8560	2.52991	0.000243856	protein_coding		3L
FBgn0085194	CG34165	1.34887	0.000243856	protein_coding		2L
FBgn0037329	CG12162	-0.386412	0.000244449	protein_coding		3R
FBgn0039682	Obp99c	0.780811	0.000244931	protein_coding	Odorant-binding protein 99c [Source:FlyBase gene name;Acc:FBgn0039682]	3R
FBgn0032639	CG18563	1.72687	0.000246584	protein_coding		2L
FBgn0262141	CG42867	3.52932	0.000247321	protein_coding		2R
FBgn0266369	Mtp	0.507778	0.00024778	protein_coding	Microsomal triacylglycerol transfer protein [Source:FlyBase gene name;Acc:FBgn0266369]	2L
FBgn0052194	CR32194	0.892601	0.000248499	lincRNA		3L
FBgn0034013	unc-5	0.496175	0.00024916	protein_coding	unc-5 [Source:FlyBase gene name;Acc:FBgn0034013]	2R
FBgn0261373	CG33228	-0.710249	0.000250659	protein_coding		2R
FBgn0024995	CG2680	0.603319	0.000250716	protein_coding		X
FBgn0017429	CG5989	-0.374929	0.00025085	protein_coding		3L
FBgn0025336	CG4882	-0.329112	0.00025085	protein_coding		2R
FBgn0033320	CG8586	0.365657	0.000252065	protein_coding		2R
FBgn0264310	CR43785	1.82415	0.000253622	lincRNA		3L
FBgn0039250	Mink	-1.01461	0.000254087	protein_coding	Mitotic spindle and nuclear protein [Source:FlyBase gene name;Acc:FBgn0039250]	3R
FBgn0266408	CR45048	-2.13805	0.000254759	lincRNA		3R
FBgn0029994	CG2254	0.345919	0.000255137	protein_coding		X
FBgn0038179	CG9312	0.693639	0.000255662	protein_coding		3R
FBgn0051809	CG31809	-3.88096	0.000255662	protein_coding		2L
FBgn0013325	RpL11	0.415452	0.000256694	protein_coding	Ribosomal protein L11 [Source:FlyBase gene name;Acc:FBgn0013325]	2R
FBgn0036125	CG6279	1.23288	0.000261598	protein_coding		3L
FBgn0036934	sNPF-R	0.340474	0.000261598	protein_coding	short neuropeptide F receptor [Source:FlyBase gene name;Acc:FBgn0036934]	3L
FBgn0038980	Octbeta1R	0.465396	0.000262058	protein_coding	Octopamine beta1 receptor [Source:FlyBase gene name;Acc:FBgn0038980]	3R
FBgn0259221	CG42321	0.336857	0.000262108	protein_coding		2R
FBgn0035495	CG14989	0.274501	0.000263303	protein_coding		3L
FBgn0041160	comm2	0.688706	0.000264306	protein_coding	comm2 [Source:FlyBase gene name;Acc:FBgn0041160]	3L
FBgn0040466	Dip2	-0.599959	0.000264306	protein_coding	Dorsal interacting protein 2 [Source:FlyBase gene name;Acc:FBgn0040466]	3R
FBgn0001404	egh	-0.300088	0.000265314	protein_coding	egghead [Source:FlyBase gene name;Acc:FBgn0001404]	X
FBgn0032734	CG15169	0.624474	0.000266965	protein_coding		2L
FBgn0263240	Coop	0.536739	0.000267059	protein_coding	Corepressor of Pangolin [Source:FlyBase gene name;Acc:FBgn0263240]	2R
FBgn0032015	Ostgamma	0.281861	0.000268275	protein_coding	Oligosaccharide transferase gamma subunit [Source:FlyBase gene name;Acc:FBgn0032015]	2L
FBgn0265182	CG44247	0.271125	0.000270975	protein_coding		2R
FBgn0033518	Prx2540-2	1.12872	0.000272324	protein_coding	Peroxiredoxin 2540-2 [Source:FlyBase gene name;Acc:FBgn0033518]	2R
FBgn0262808	CG43179	3.28432	0.00027376	protein_coding		3R
FBgn0087012	5-HT2A	0.445836	0.000276494	protein_coding	5-hydroxytryptamine (serotonin) receptor 2A [Source:FlyBase gene name;Acc:FBgn0087012]	3R
FBgn0259738	CG42392	-0.649263	0.000276819	protein_coding		2R
FBgn0034138	RpS15	0.269022	0.00027784	protein_coding	Ribosomal protein S15 [Source:FlyBase gene name;Acc:FBgn0034138]	2R
FBgn0032470	CG5142	-0.678886	0.000278607	protein_coding		2L
FBgn0027111	miple	0.273747	0.00027905	protein_coding	miple [Source:FlyBase gene name;Acc:FBgn0027111]	3L
FBgn0034391	CG15080	1.18439	0.000279846	protein_coding		2R
FBgn0038279	Sdr	0.434606	0.000280112	protein_coding	Secreted decoy of InR [Source:FlyBase gene name;Acc:FBgn0038279]	3R
FBgn0030160	CG9691	0.500851	0.000281388	protein_coding		X
FBgn0004777	Ccp84Ag	4.64356	0.000283028	protein_coding	Ccp84Ag [Source:FlyBase gene name;Acc:FBgn0004777]	3R
FBgn0024230	Hs2st	0.295963	0.000284181	protein_coding	Heparan sulfate 2-O-sulfotransferase [Source:FlyBase gene name;Acc:FBgn0024230]	2L
FBgn0267270	CR45706	-1.70595	0.000284271	lincRNA		2L
FBgn0052191	CG32191	0.609109	0.00028532	protein_coding		3L
FBgn0038880	SIFaR	0.474442	0.000285754	protein_coding	SIFamide receptor [Source:FlyBase gene name;Acc:FBgn0038880]	3R
FBgn0029765	CG16756	0.686982	0.000286957	protein_coding		X
FBgn0032907	CG9272	-0.986474	0.000288652	protein_coding		2L
FBgn0033303	Cyp6a15Psi	1.81496	0.000288652	pseudogene	Cyp6a15Psi [Source:FlyBase gene name;Acc:FBgn0033303]	2R
FBgn0027296	temp	-0.302713	0.000289289	protein_coding	tempura [Source:FlyBase gene name;Acc:FBgn0027296]	X
FBgn0037338	Snm1	-0.601864	0.000289779	protein_coding	Snm1 [Source:FlyBase gene name;Acc:FBgn0037338]	3R
FBgn0266099	CG44836	-0.981983	0.000290388	protein_coding		3L
FBgn0264907	CG44098	-0.423703	0.000291449	protein_coding		3R
FBgn0039465	Tsp97E	0.266031	0.000293836	protein_coding	Tetraspanin 97E [Source:FlyBase gene name;Acc:FBgn0039465]	3R
FBgn0032252	loh	0.66041	0.00029577	protein_coding	lonely heart [Source:FlyBase gene name;Acc:FBgn0032252]	2L
FBgn0000479	dnc	-0.484852	0.000296549	protein_coding	dunce [Source:FlyBase gene name;Acc:FBgn0000479]	X
FBgn0030090	fend	-0.235169	0.000301429	protein_coding	forked end [Source:FlyBase gene name;Acc:FBgn0030090]	X
FBgn0032895	twit	-0.545582	0.000301542	protein_coding	target of wit [Source:FlyBase gene name;Acc:FBgn0032895]	2L
FBgn0035294	Mfap1	-0.515826	0.000301921	protein_coding	Microfibril-associated protein 1 [Source:FlyBase gene name;Acc:FBgn0035294]	3L
FBgn0029858	CG15896	0.657414	0.00030337	protein_coding		X
FBgn0031313	CG5080	-0.467292	0.000304037	protein_coding		2L
FBgn0259896	NimC1	-0.804887	0.000305311	protein_coding	Nimrod C1 [Source:FlyBase gene name;Acc:FBgn0259896]	2L
FBgn0038420	CG10311	-0.266719	0.000305984	protein_coding		3R
FBgn0036260	Rh7	-0.474455	0.000308368	protein_coding	Rhodopsin 7 [Source:FlyBase gene name;Acc:FBgn0036260]	3L
FBgn0051706	CG31706	0.371453	0.000308683	protein_coding		2L
FBgn0020258	ppk	-0.574978	0.000310317	protein_coding	pickpocket [Source:FlyBase gene name;Acc:FBgn0020258]	2L
FBgn0029969	CG10932	-0.502608	0.000311409	protein_coding		X
FBgn0250867	CG42238	-0.382859	0.000311618	protein_coding		2L
FBgn0032031	CG13390	-0.304431	0.000312209	protein_coding		2L
FBgn0267028	CR45472	1.08565	0.000316762	lincRNA		2R
FBgn0051199	CG31199	0.374736	0.000317043	protein_coding		3R
FBgn0031851	Aatf	-0.512263	0.000318729	protein_coding	apoptosis antagonizing transcription factor ortholog [Source:FlyBase gene name;Acc:FBgn0031851]	2L
FBgn0031081	Nep3	0.271081	0.000320631	protein_coding	Neprilysin 3 [Source:FlyBase gene name;Acc:FBgn0031081]	X
FBgn0028888	CG4168	-0.346374	0.00032426	protein_coding		2L
FBgn0053777	CG33777	1.15536	0.000325051	protein_coding		3L
FBgn0266692	CR45182	1.20509	0.000325051	lincRNA		3L
FBgn0034914	CG5554	0.393037	0.000325246	protein_coding		2R
FBgn0032124	CG17855	1.91301	0.000328211	protein_coding		2L
FBgn0029814	CG15765	0.372081	0.000328211	protein_coding		X
FBgn0262518	Rab8	-0.205724	0.000330329	protein_coding	Rab8 [Source:FlyBase gene name;Acc:FBgn0262518]	3L
FBgn0027375	RecQ5	0.474072	0.000331162	protein_coding	homolog of RecQ [Source:FlyBase gene name;Acc:FBgn0027375]	3L
FBgn0028424	JhI-26	-0.421644	0.000331165	protein_coding	Juvenile hormone-inducible protein 26 [Source:FlyBase gene name;Acc:FBgn0028424]	2R
FBgn0031562	CG3604	0.701464	0.00033296	protein_coding		2L
FBgn0037850	CG14695	1.01851	0.000333892	protein_coding		3R
FBgn0085399	CG34370	0.37274	0.000336911	protein_coding		2R
FBgn0039713	RpS8	0.241459	0.000337307	protein_coding	Ribosomal protein S8 [Source:FlyBase gene name;Acc:FBgn0039713]	3R
FBgn0031791	AANATL2	1.70397	0.000337333	protein_coding	Arylalkylamine N-acyltransferase-like 2 [Source:FlyBase gene name;Acc:FBgn0031791]	2L
FBgn0086898	dgo	0.558549	0.000337333	protein_coding	diego [Source:FlyBase gene name;Acc:FBgn0086898]	2R
FBgn0033313	Cirl	0.334325	0.000338528	protein_coding	Calcium-independent receptor for alpha-latrotoxin [Source:FlyBase gene name;Acc:FBgn0033313]	2R
FBgn0034419	CG15111	0.24432	0.000339286	protein_coding		2R
FBgn0011274	Dif	0.20903	0.000339305	protein_coding	Dorsal-related immunity factor [Source:FlyBase gene name;Acc:FBgn0011274]	2L
FBgn0036918	CG7770	0.346264	0.00033976	protein_coding		3L
FBgn0039890	CG2316	0.267559	0.000340171	protein_coding		4
FBgn0033751	CG8818	-0.387991	0.000340818	protein_coding		2R
FBgn0036824	CG3902	0.406249	0.000342869	protein_coding		3L
FBgn0037108	CG11306	0.293577	0.000342886	protein_coding		3L
FBgn0263117	CG34377	0.802865	0.000343518	protein_coding		3R
FBgn0026372	RpL23A	0.237581	0.00034519	protein_coding	Ribosomal protein L23A [Source:FlyBase gene name;Acc:FBgn0026372]	3L
FBgn0033179	p47	0.292069	0.000345997	protein_coding	p47 [Source:FlyBase gene name;Acc:FBgn0033179]	2R
FBgn0004858	elB	-0.263538	0.000347039	protein_coding	elbow B [Source:FlyBase gene name;Acc:FBgn0004858]	2L
FBgn0030151	CG1354	0.287332	0.000347401	protein_coding		X
FBgn0032536	Ance-3	0.69481	0.000347815	protein_coding	Ance-3 [Source:FlyBase gene name;Acc:FBgn0032536]	2L
FBgn0036198	crim	-0.383828	0.000349312	protein_coding	crimpled [Source:FlyBase gene name;Acc:FBgn0036198]	3L
FBgn0035416	gry	-0.26363	0.000350277	protein_coding	gryzun [Source:FlyBase gene name;Acc:FBgn0035416]	3L
FBgn0085384	CG34355	0.323707	0.000350277	protein_coding		3R
FBgn0266705	CR45195	0.901902	0.000350677	lincRNA		3R
FBgn0041150	hoe1	0.264409	0.000352292	protein_coding	hoepel1 [Source:FlyBase gene name;Acc:FBgn0041150]	2L
FBgn0038211	CG9649	0.470761	0.000352993	protein_coding		3R
FBgn0260744	Tango9	0.252112	0.000353187	protein_coding	Transport and Golgi organization 9 [Source:FlyBase gene name;Acc:FBgn0260744]	3R
FBgn0036381	CG8745	-0.784057	0.000354561	protein_coding		3L
FBgn0040508	ACXC	-1.79327	0.000355574	protein_coding	ACXC [Source:FlyBase gene name;Acc:FBgn0040508]	2L
FBgn0261243	Psa	0.245298	0.00035649	protein_coding	Puromycin sensitive aminopeptidase [Source:FlyBase gene name;Acc:FBgn0261243]	3L
FBgn0038195	CG3061	-0.2225	0.000358815	protein_coding		3R
FBgn0032453	CG6180	-0.286906	0.000360614	protein_coding		2L
FBgn0035733	CG8641	0.352698	0.000362101	protein_coding		3L
FBgn0085260	CG34231	-0.500769	0.000363535	protein_coding		2R
FBgn0038589	CG18598	0.603541	0.000363535	protein_coding		3R
FBgn0004611	Plc21C	0.299497	0.00036381	protein_coding	Phospholipase C at 21C [Source:FlyBase gene name;Acc:FBgn0004611]	2L
FBgn0035825	CG8111	-0.351064	0.000364896	protein_coding		3L
FBgn0032109	CG17005	-1.28601	0.000365075	protein_coding		2L
FBgn0038974	CG5377	-0.484582	0.000366107	protein_coding		3R
FBgn0031881	CG3476	-0.626461	0.000368127	protein_coding		2L
FBgn0003046	Pcp	-1.60748	0.000369375	protein_coding	Pupal cuticle protein [Source:FlyBase gene name;Acc:FBgn0003046]	2L
FBgn0040532	CG8369	0.302499	0.000369428	protein_coding		3R
FBgn0020618	Rack1	0.205194	0.000369428	protein_coding	Receptor of activated protein kinase C 1 [Source:FlyBase gene name;Acc:FBgn0020618]	2L
FBgn0027493	AdSS	-0.342572	0.00037296	protein_coding	Adenylosuccinate Synthetase [Source:FlyBase gene name;Acc:FBgn0027493]	3R
FBgn0033734	CG8520	-0.655573	0.000373228	protein_coding		2R
FBgn0039481	Cpr97Eb	-0.909833	0.000375003	protein_coding	Cuticular protein 97Eb [Source:FlyBase gene name;Acc:FBgn0039481]	3R
FBgn0051687	CG31687	0.554786	0.00037881	protein_coding		2L
FBgn0030970	CG7326	-0.348993	0.000382307	protein_coding		X
FBgn0034293	CG14495	-0.672403	0.00038287	protein_coding		2R
FBgn0265541	CR44391	2.16653	0.000383636	pseudogene		2R
FBgn0051445	CG31445	0.438818	0.000390205	protein_coding		3R
FBgn0038045	Sas	0.704358	0.000391861	protein_coding	Sialic acid phosphate synthase [Source:FlyBase gene name;Acc:FBgn0038045]	3R
FBgn0038074	Gnmt	1.09409	0.000391861	protein_coding	Glycine N-methyltransferase [Source:FlyBase gene name;Acc:FBgn0038074]	3R
FBgn0020764	Alas	-0.376233	0.000392105	protein_coding	Aminolevulinate synthase [Source:FlyBase gene name;Acc:FBgn0020764]	2R
FBgn0031498	CG17260	-0.473585	0.000392908	protein_coding		2L
FBgn0030481	CG1662	-0.313058	0.000393662	protein_coding		X
FBgn0029922	CG14431	0.40567	0.000394695	protein_coding		X
FBgn0002036	CG10561	-0.376596	0.000397234	protein_coding		2L
FBgn0035942	CG5660	0.469623	0.00039837	protein_coding		3L
FBgn0027575	GABA-B-R2	0.361579	0.000398475	protein_coding	metabotropic GABA-B receptor subtype 2 [Source:FlyBase gene name;Acc:FBgn0027575]	3R
FBgn0041588	ligatin	-0.539128	0.000399604	protein_coding	ligatin [Source:FlyBase gene name;Acc:FBgn0041588]	3R
FBgn0031910	CG15818	8.32574	0.000401874	protein_coding		2L
FBgn0035497	CG14995	-0.228185	0.000403347	protein_coding		3L
FBgn0051469	CG31469	0.794173	0.000403662	protein_coding		3R
FBgn0011672	Mvl	0.281771	0.000405146	protein_coding	Malvolio [Source:FlyBase gene name;Acc:FBgn0011672]	3R
FBgn0050344	CG30344	-0.327007	0.000408275	protein_coding		2R
FBgn0263838	CR43700	1.19242	0.000410218	lincRNA		2L
FBgn0032259	CG6144	-0.402669	0.000411979	protein_coding		2L
FBgn0035815	Snmp2	-0.422087	0.000411979	protein_coding	Sensory neuron membrane protein 2 [Source:FlyBase gene name;Acc:FBgn0035815]	3L
FBgn0013954	FK506-bp2	0.385185	0.000413631	protein_coding	FK506-binding protein 2 [Source:FlyBase gene name;Acc:FBgn0013954]	2R
FBgn0039467	CG14253	-0.413405	0.000414107	protein_coding		3R
FBgn0026479	Drp1	-0.188055	0.000418998	protein_coding	Dynamin related protein 1 [Source:FlyBase gene name;Acc:FBgn0026479]	2L
FBgn0261988	Gprk2	0.274331	0.000419912	protein_coding	G protein-coupled receptor kinase 2 [Source:FlyBase gene name;Acc:FBgn0261988]	3R
FBgn0031260	Spp	0.263863	0.000422542	protein_coding	Signal peptide peptidase [Source:FlyBase gene name;Acc:FBgn0031260]	2L
FBgn0036622	CG4753	2.68247	0.000423897	protein_coding		3L
FBgn0034157	resilin	0.986755	0.000425679	protein_coding	resilin [Source:FlyBase gene name;Acc:FBgn0034157]	2R
FBgn0038106	CG7488	-0.302898	0.000425756	protein_coding		3R
FBgn0004635	rho	-0.423837	0.000427628	protein_coding	rhomboid [Source:FlyBase gene name;Acc:FBgn0004635]	3L
FBgn0030554	CG1434	0.413268	0.000428766	protein_coding		X
FBgn0035888	CG7120	0.326595	0.000428824	protein_coding		3L
FBgn0014906	Hydr2	0.275781	0.000428824	protein_coding	alpha/beta hydrolase2 [Source:FlyBase gene name;Acc:FBgn0014906]	2L
FBgn0000406	Cyt-b5-r	0.522127	0.0004312	protein_coding	Cytochrome b5-related [Source:FlyBase gene name;Acc:FBgn0000406]	2L
FBgn0033970	CG10205	0.601263	0.000431651	protein_coding		2R
FBgn0027580	CG1516	0.405586	0.000431715	protein_coding		2R
FBgn0034943	Fmo-1	-0.706697	0.000432386	protein_coding	Flavin-containing monooxygenase 1 [Source:FlyBase gene name;Acc:FBgn0034943]	2R
FBgn0038424	CG17565	-0.336704	0.000433486	protein_coding		3R
FBgn0259224	CG42324	0.591697	0.000436313	protein_coding		3L
FBgn0011770	Gip	0.510862	0.000438065	protein_coding	GIP-like [Source:FlyBase gene name;Acc:FBgn0011770]	X
FBgn0050499	CG30499	0.293179	0.000440565	protein_coding		2R
FBgn0038148	CG14377	1.67227	0.000441027	protein_coding		3R
FBgn0034971	CG3209	0.221716	0.000442358	protein_coding		2R
FBgn0028990	Spn27A	0.42784	0.000444878	protein_coding	Serpin 27A [Source:FlyBase gene name;Acc:FBgn0028990]	2L
FBgn0052112	CG32112	-0.24943	0.000447952	protein_coding		3L
FBgn0020637	Lcp65Ag2	1.9354	0.000452856	protein_coding	Lcp65Ag2 [Source:FlyBase gene name;Acc:FBgn0020637]	3L
FBgn0265346	CR44300	-2.91061	0.000455632	lincRNA		2R
FBgn0011284	RpS4	0.274538	0.000457674	protein_coding	Ribosomal protein S4 [Source:FlyBase gene name;Acc:FBgn0011284]	3L
FBgn0260462	CG12163	-0.224353	0.000459695	protein_coding		3R
FBgn0266599	Hsc70-4	0.229535	0.000459798	protein_coding	Heat shock protein cognate 4 [Source:FlyBase gene name;Acc:FBgn0266599]	3R
FBgn0036999	isoQC	-0.385104	0.000460053	protein_coding	iso Glutaminyl cyclase [Source:FlyBase gene name;Acc:FBgn0036999]	3L
FBgn0262477	FoxP	0.521583	0.000462298	protein_coding	Forkhead box P [Source:FlyBase gene name;Acc:FBgn0262477]	3R
FBgn0019660	roX2	0.374359	0.000462724	lincRNA	RNA on the X 2 [Source:FlyBase gene name;Acc:FBgn0019660]	X
FBgn0010583	dock	0.276976	0.000462724	protein_coding	dreadlocks [Source:FlyBase gene name;Acc:FBgn0010583]	2L
FBgn0011828	Pxn	0.464566	0.000467052	protein_coding	Peroxidasin [Source:FlyBase gene name;Acc:FBgn0011828]	3L
FBgn0010381	Drs	3.15253	0.000467213	protein_coding	Drosomycin [Source:FlyBase gene name;Acc:FBgn0010381]	3L
FBgn0260862	Vti1	-0.254643	0.000467251	protein_coding	VTI1 ortholog (S. cerevisiae) [Source:FlyBase gene name;Acc:FBgn0260862]	3L
FBgn0035741	BBS1	0.752011	0.000467523	protein_coding	Bardet-Biedl syndrome 1 ortholog (H. sapiens) [Source:FlyBase gene name;Acc:FBgn0035741]	3L
FBgn0038877	CG3308	0.421785	0.000467733	protein_coding		3R
FBgn0266690	CR45180	0.501637	0.000468112	lincRNA		3L
FBgn0031855	CG11221	0.307993	0.000469056	protein_coding		2L
FBgn0262531	CG43085	1.30699	0.000470343	protein_coding		3L
FBgn0267659	CR45997	5.27059	0.000470343	lincRNA		2R
FBgn0267540	CR45880	-0.940484	0.000475073	lincRNA		3L
FBgn0038236	Cyp313a1	0.406145	0.000476844	protein_coding	Cyp313a1 [Source:FlyBase gene name;Acc:FBgn0038236]	3R
FBgn0262699	rap	0.173746	0.000479255	protein_coding	retina aberrant in pattern [Source:FlyBase gene name;Acc:FBgn0262699]	X
FBgn0050062	CG30062	-1.50914	0.000482549	protein_coding		2R
FBgn0034605	CG15661	0.488016	0.000482549	protein_coding		2R
FBgn0040239	bc10	-0.449332	0.000482549	protein_coding	bc10 [Source:FlyBase gene name;Acc:FBgn0040239]	3L
FBgn0030716	CG9170	0.315857	0.000482549	protein_coding		X
FBgn0051313	CG31313	0.390017	0.000482697	protein_coding		3R
FBgn0027607	CG8230	-0.244433	0.000484306	protein_coding		2R
FBgn0033792	CG13325	0.660288	0.000486965	protein_coding		2R
FBgn0243486	rdo	0.408656	0.000488699	protein_coding	reduced ocelli [Source:FlyBase gene name;Acc:FBgn0243486]	2L
FBgn0037000	ZnT77C	-0.664847	0.000489449	protein_coding	Zinc transporter 77C [Source:FlyBase gene name;Acc:FBgn0037000]	3L
FBgn0058263	MFS17	0.42952	0.000489593	protein_coding	Major Facilitator Superfamily Transporter 17 [Source:FlyBase gene name;Acc:FBgn0058263]	2R
FBgn0038716	CG7342	0.448239	0.000490954	protein_coding		3R
FBgn0027552	CG10863	0.222264	0.000492206	protein_coding		3L
FBgn0040308	Jafrac2	0.416387	0.000493913	protein_coding	Thioredoxin peroxidase 2 [Source:FlyBase gene name;Acc:FBgn0040308]	3L
FBgn0037328	RpL35A	0.360881	0.00049395	protein_coding	Ribosomal protein L35A [Source:FlyBase gene name;Acc:FBgn0037328]	3R
FBgn0038641	CG7708	0.210391	0.000494074	protein_coding		3R
FBgn0034968	RpL12	0.31049	0.000494378	protein_coding	Ribosomal protein L12 [Source:FlyBase gene name;Acc:FBgn0034968]	2R
FBgn0000527	e	-0.539009	0.000498491	protein_coding	ebony [Source:FlyBase gene name;Acc:FBgn0000527]	3R
FBgn0038784	CG4362	4.12795	0.000498491	protein_coding		3R
FBgn0262574	CG43114	0.782815	0.000498491	protein_coding		2R
FBgn0031781	Arpc4	-0.320347	0.000501442	protein_coding	Actin-related protein 2/3 complex, subunit 4 [Source:FlyBase gene name;Acc:FBgn0031781]	2L
FBgn0004648	svr	0.179546	0.000503175	protein_coding	silver [Source:FlyBase gene name;Acc:FBgn0004648]	X
FBgn0035983	CG4080	-0.31758	0.000503348	protein_coding		3L
FBgn0037036	Sems	-3.78639	0.000504657	protein_coding	Seminase [Source:FlyBase gene name;Acc:FBgn0037036]	3L
FBgn0000100	RpLP0	0.192799	0.000506016	protein_coding	Ribosomal protein LP0 [Source:FlyBase gene name;Acc:FBgn0000100]	3L
FBgn0037326	CG14669	0.411767	0.000506626	protein_coding		3R
FBgn0035824	CG8281	-0.346408	0.000507307	protein_coding		3L
FBgn0034436	CG11961	0.4046	0.000508414	protein_coding		2R
FBgn0038674	CG14285	1.10368	0.000509019	protein_coding		3R
FBgn0050158	CG30158	0.350717	0.000511132	protein_coding		2R
FBgn0267253	CG32700	0.360776	0.000512724	protein_coding		X
FBgn0019936	RpS20	0.309137	0.000515035	protein_coding	Ribosomal protein S20 [Source:FlyBase gene name;Acc:FBgn0019936]	3R
FBgn0267665	CR46003	0.965017	0.00051509	lincRNA		3L
FBgn0011722	Tig	0.924335	0.000517305	protein_coding	Tiggrin [Source:FlyBase gene name;Acc:FBgn0011722]	2L
FBgn0003279	RpL4	0.229038	0.000518929	protein_coding	Ribosomal protein L4 [Source:FlyBase gene name;Acc:FBgn0003279]	3R
FBgn0261289	CheB98a	-6.0244	0.000519776	protein_coding	Chemosensory protein A 98a [Source:FlyBase gene name;Acc:FBgn0261289]	3R
FBgn0028987	Spn28F	-5.92088	0.000520638	protein_coding	Serpin 28F [Source:FlyBase gene name;Acc:FBgn0028987]	2L
FBgn0033652	ths	0.398237	0.000521322	protein_coding	thisbe [Source:FlyBase gene name;Acc:FBgn0033652]	2R
FBgn0031534	Snx1	-0.253203	0.000521535	protein_coding	Sorting nexin 1 [Source:FlyBase gene name;Acc:FBgn0031534]	2L
FBgn0052027	CR32027	4.43946	0.000522226	lincRNA		3L
FBgn0086384	Mer	-0.390563	0.000523722	protein_coding	Merlin [Source:FlyBase gene name;Acc:FBgn0086384]	X
FBgn0265811	CR44600	1.70977	0.000523858	lincRNA		2L
FBgn0086472	RpS25	0.371378	0.000525232	protein_coding	Ribosomal protein S25 [Source:FlyBase gene name;Acc:FBgn0086472]	3R
FBgn0025640	CG13369	0.298238	0.000526464	protein_coding		X
FBgn0034606	ASPP	-0.413154	0.000537374	protein_coding	Ankyrin-repeat, SH3-domain, and Proline-rich-region containing Protein [Source:FlyBase gene name;Acc:FBgn0034606]	2R
FBgn0010412	RpS19a	0.2577	0.000539417	protein_coding	Ribosomal protein S19a [Source:FlyBase gene name;Acc:FBgn0010412]	X
FBgn0259821	CG42402	0.358208	0.000539726	protein_coding		3R
FBgn0260964	Vmat	0.352781	0.000541043	protein_coding	Vesicular monoamine transporter [Source:FlyBase gene name;Acc:FBgn0260964]	2R
FBgn0051361	dpr17	0.310234	0.000543705	protein_coding	dpr17 [Source:FlyBase gene name;Acc:FBgn0051361]	3R
FBgn0031005	Hs3st-B	-0.407629	0.000547724	protein_coding	Heparan sulfate 3-O sulfotransferase-B [Source:FlyBase gene name;Acc:FBgn0031005]	X
FBgn0030839	CG5613	0.707141	0.000551253	protein_coding		X
FBgn0033439	CG1773	-0.57879	0.000554142	protein_coding		2R
FBgn0265767	zyd	0.252447	0.000555062	protein_coding	zydeco [Source:FlyBase gene name;Acc:FBgn0265767]	X
FBgn0033376	CG8777	-0.24359	0.00055564	protein_coding		2R
FBgn0003060	CG9757	1.70412	0.000555829	protein_coding		3R
FBgn0053145	CG33145	-0.309366	0.000558325	protein_coding		2R
FBgn0040074	retinin	1.67352	0.000558325	protein_coding	retinin [Source:FlyBase gene name;Acc:FBgn0040074]	3L
FBgn0037206	CG12768	0.369518	0.000558325	protein_coding		3L
FBgn0030425	CG3775	0.571805	0.000559716	protein_coding		X
FBgn0033984	Lap1	0.522809	0.000561098	protein_coding	Lap1 [Source:FlyBase gene name;Acc:FBgn0033984]	2R
FBgn0016794	dos	-0.387959	0.00056118	protein_coding	daughter of sevenless [Source:FlyBase gene name;Acc:FBgn0016794]	3L
FBgn0034506	CG13870	-2.02308	0.000562202	protein_coding		2R
FBgn0039286	dan	0.432597	0.000562202	protein_coding	distal antenna [Source:FlyBase gene name;Acc:FBgn0039286]	3R
FBgn0027583	CG7601	0.277419	0.000564408	protein_coding		3R
FBgn0039346	CG5079	0.708152	0.00056805	protein_coding		3R
FBgn0038897	CG5849	0.489739	0.000569576	protein_coding		3R
FBgn0050274	CG30274	0.593898	0.000570515	protein_coding		2R
FBgn0030616	RpL37a	0.257884	0.000573355	protein_coding	Ribosomal protein L37a [Source:FlyBase gene name;Acc:FBgn0030616]	X
FBgn0052603	CG32603	1.66413	0.000574015	protein_coding		X
FBgn0267793	CR45232	1.88393	0.000576652	lincRNA		2R
FBgn0035583	CG13704	-1.43029	0.000579565	protein_coding		3L
FBgn0027794	CG14786	-0.69006	0.000580334	protein_coding		X
FBgn0015756	RpL9	0.2572	0.000581448	protein_coding	Ribosomal protein L9 [Source:FlyBase gene name;Acc:FBgn0015756]	2L
FBgn0020278	loco	-0.308011	0.000585365	protein_coding	locomotion defects [Source:FlyBase gene name;Acc:FBgn0020278]	3R
FBgn0015521	RpS21	0.320518	0.000588839	protein_coding	Ribosomal protein S21 [Source:FlyBase gene name;Acc:FBgn0015521]	2L
FBgn0033484	CG2269	0.189078	0.000589044	protein_coding		2R
FBgn0039778	Jon99Fi	5.04154	0.000591016	protein_coding	Jonah 99Fi [Source:FlyBase gene name;Acc:FBgn0039778]	3R
FBgn0264991	CG44142	4.59799	0.000591311	protein_coding		3R
FBgn0038682	CG5835	-0.931164	0.000591567	protein_coding		3R
FBgn0050197	CG30197	0.400192	0.000591838	protein_coding		2R
FBgn0033139	Tsp42Er	2.09765	0.000595181	protein_coding	Tetraspanin 42Er [Source:FlyBase gene name;Acc:FBgn0033139]	2R
FBgn0262975	cnc	0.233575	0.000596188	protein_coding	cap-n-collar [Source:FlyBase gene name;Acc:FBgn0262975]	3R
FBgn0031805	CG9505	-0.999082	0.000597705	protein_coding		2L
FBgn0262532	CR43086	1.76547	0.000599422	pseudogene		3L
FBgn0266709	Zmynd10	-1.24747	0.000599422	protein_coding	ZMYND10 homolog [Source:FlyBase gene name;Acc:FBgn0266709]	3L
FBgn0033055	Tbce	-0.254801	0.000600181	protein_coding	Tubulin-specific chaperone E [Source:FlyBase gene name;Acc:FBgn0033055]	2R
FBgn0038738	CG4572	0.309281	0.000600411	protein_coding		3R
FBgn0033782	sug	-1.04213	0.000604894	protein_coding	sugarbabe [Source:FlyBase gene name;Acc:FBgn0033782]	2R
FBgn0051235	CG31235	0.721405	0.000607481	protein_coding		3R
FBgn0011818	oaf	-0.242351	0.000613655	protein_coding	out at first [Source:FlyBase gene name;Acc:FBgn0011818]	2L
FBgn0027872	rdgBbeta	-0.416837	0.000614859	protein_coding	rdgBbeta [Source:FlyBase gene name;Acc:FBgn0027872]	2R
FBgn0045800	Uhg1	-0.601032	0.000616073	lincRNA	U snoRNA host gene 1 [Source:FlyBase gene name;Acc:FBgn0045800]	2R
FBgn0032682	CG10176	-0.376393	0.00061736	protein_coding		2L
FBgn0031871	Fgop2	-0.266663	0.000617445	protein_coding	Fibroblast growth factor receptor 1 oncogene partner 2 ortholog [Source:FlyBase gene name;Acc:FBgn0031871]	2L
FBgn0031670	CG3887	0.255375	0.00062166	protein_coding		2L
FBgn0031299	CG4629	0.225286	0.000623186	protein_coding		2L
FBgn0039593	CG9989	1.33917	0.0006247	protein_coding		3R
FBgn0030925	Hayan	0.542526	0.000625484	protein_coding	Hayan [Source:FlyBase gene name;Acc:FBgn0030925]	X
FBgn0036028	CG16717	-0.44752	0.000626224	protein_coding		3L
FBgn0085382	CG34353	0.315859	0.000627043	protein_coding		3R
FBgn0010401	Os-C	0.566132	0.000628905	protein_coding	Os-C [Source:FlyBase gene name;Acc:FBgn0010401]	3R
FBgn0030615	Cyp4s3	0.687798	0.000628905	protein_coding	Cyp4s3 [Source:FlyBase gene name;Acc:FBgn0030615]	X
FBgn0033890	Ctf4	-0.989127	0.000629259	protein_coding		2R
FBgn0037164	CG11438	0.755842	0.000630613	protein_coding		3L
FBgn0262123	l(2)41Ab	0.68041	0.000634324	protein_coding	lethal (2) 41Ab [Source:FlyBase gene name;Acc:FBgn0262123]	2R
FBgn0029093	cathD	0.375241	0.000638338	protein_coding	cathD [Source:FlyBase gene name;Acc:FBgn0029093]	2R
FBgn0263603	Zn72D	0.194845	0.000639231	protein_coding	Zinc-finger protein at 72D [Source:FlyBase gene name;Acc:FBgn0263603]	3L
FBgn0035980	CG4447	-0.767084	0.000640217	protein_coding		3L
FBgn0265759	CR44566	0.895545	0.000640217	lincRNA		3L
FBgn0050380	CG30380	1.15279	0.000645524	protein_coding		2R
FBgn0025830	IntS8	-0.303965	0.000645815	protein_coding	Integrator 8 [Source:FlyBase gene name;Acc:FBgn0025830]	2R
FBgn0038734	CG11453	1.53843	0.000647995	protein_coding		3R
FBgn0034440	CG10073	4.52415	0.000653785	protein_coding		2R
FBgn0264386	Ca-alpha1T	0.611141	0.000655824	protein_coding	Ca[2+]-channel protein alpha[[1]] subunit T [Source:FlyBase gene name;Acc:FBgn0264386]	X
FBgn0031496	CG17258	-1.35788	0.00065994	protein_coding		2L
FBgn0032782	Rab9	0.319999	0.00065994	protein_coding	Rab9 [Source:FlyBase gene name;Acc:FBgn0032782]	2L
FBgn0025631	moody	-0.260311	0.000661251	protein_coding	moody [Source:FlyBase gene name;Acc:FBgn0025631]	X
FBgn0032512	CG9305	-0.373576	0.000661991	protein_coding		2L
FBgn0040666	CG12848	-0.396083	0.000663224	protein_coding		2R
FBgn0034232	CG4866	-0.535267	0.000665107	protein_coding		2R
FBgn0029810	CG12239	0.265375	0.000673376	protein_coding		X
FBgn0031660	mRpL28	-0.241285	0.000674662	protein_coding	mitochondrial ribosomal protein L28 [Source:FlyBase gene name;Acc:FBgn0031660]	2L
FBgn0033769	CG8768	0.78892	0.000677105	protein_coding		2R
FBgn0263336	CR43417	0.516026	0.000677275	lincRNA		2R
FBgn0016797	fz2	0.308121	0.000678886	protein_coding	frizzled 2 [Source:FlyBase gene name;Acc:FBgn0016797]	3L
FBgn0013995	Calx	0.349959	0.000679983	protein_coding	Na/Ca-exchange protein [Source:FlyBase gene name;Acc:FBgn0013995]	3R
FBgn0034455	CG11007	-0.279408	0.000679983	protein_coding		2R
FBgn0083972	CG34136	-0.644099	0.000685205	protein_coding		2L
FBgn0263199	Galk	0.518347	0.000685684	protein_coding	Galactokinase [Source:FlyBase gene name;Acc:FBgn0263199]	3L
FBgn0033085	CG15908	-0.53202	0.000687261	protein_coding		2R
FBgn0038344	CG5205	-0.350206	0.000691303	protein_coding		3R
FBgn0262858	CG43222	0.747086	0.000695673	protein_coding		3R
FBgn0032518	RpL24	0.243043	0.00070077	protein_coding	Ribosomal protein L24 [Source:FlyBase gene name;Acc:FBgn0032518]	2L
FBgn0027930	MP1	0.259302	0.000702618	protein_coding	Melanization Protease 1 [Source:FlyBase gene name;Acc:FBgn0027930]	3R
FBgn0001104	Galphai	-0.214506	0.000702618	protein_coding	G protein alpha i subunit [Source:FlyBase gene name;Acc:FBgn0001104]	3L
FBgn0013308	Odc2	5.47323	0.000702618	protein_coding	Ornithine decarboxylase 2 [Source:FlyBase gene name;Acc:FBgn0013308]	2R
FBgn0040257	Ugt86Dc	1.36008	0.000704285	protein_coding	Ugt86Dc [Source:FlyBase gene name;Acc:FBgn0040257]	3R
FBgn0023179	amon	0.244092	0.000707704	protein_coding	amontillado [Source:FlyBase gene name;Acc:FBgn0023179]	3R
FBgn0040923	CG11368	0.64642	0.000709839	protein_coding		X
FBgn0003139	PpV	-0.265795	0.000709987	protein_coding	Protein phosphatase V [Source:FlyBase gene name;Acc:FBgn0003139]	X
FBgn0033020	CG10396	-1.42356	0.000714039	protein_coding		2R
FBgn0259964	Sfp33A3	3.64268	0.000714039	protein_coding	Seminal fluid protein 33A3 [Source:FlyBase gene name;Acc:FBgn0259964]	2L
FBgn0010038	GstD2	0.737631	0.000717442	protein_coding	Glutathione S transferase D2 [Source:FlyBase gene name;Acc:FBgn0010038]	3R
FBgn0265082	Cdep	0.595939	0.000724904	protein_coding	Chondrocyte-derived ezrin-like domain containing protein ortholog (H. sapiens) [Source:FlyBase gene name;Acc:FBgn0265082]	3R
FBgn0036995	atk	1.81766	0.000731719	protein_coding	artichoke [Source:FlyBase gene name;Acc:FBgn0036995]	3L
FBgn0262717	Skeletor	0.581324	0.00073228	protein_coding	Skeletor [Source:FlyBase gene name;Acc:FBgn0262717]	3R
FBgn0263046	CG43341	-0.812007	0.000733205	protein_coding		2R
FBgn0035718	CG14820	2.05451	0.000734285	protein_coding		3L
FBgn0020762	Atet	-0.211139	0.000734924	protein_coding	ABC transporter expressed in trachea [Source:FlyBase gene name;Acc:FBgn0020762]	2L
FBgn0038755	Hs6st	0.320919	0.000737616	protein_coding	Heparan sulfate 6-O-sulfotransferase [Source:FlyBase gene name;Acc:FBgn0038755]	3R
FBgn0037473	CG10068	-0.287975	0.000738809	protein_coding		3R
FBgn0025632	CG4313	-0.371524	0.000739233	protein_coding		X
FBgn0026190	PH4alphaMP	0.822094	0.000739426	protein_coding	prolyl-4-hydroxylase-alpha MP [Source:FlyBase gene name;Acc:FBgn0026190]	3R
FBgn0036820	CG6852	0.357404	0.000742255	protein_coding		3L
FBgn0039304	CG10425	0.315575	0.000742722	protein_coding		3R
FBgn0039844	CG1607	0.230686	0.000749061	protein_coding		3R
FBgn0262481	CG43071	0.842034	0.000749692	protein_coding		2R
FBgn0000416	Sap-r	0.174055	0.000750206	protein_coding	Saposin-related [Source:FlyBase gene name;Acc:FBgn0000416]	3R
FBgn0035453	CG10357	0.773825	0.000750206	protein_coding		3L
FBgn0014019	Rh5	-0.387726	0.000750206	protein_coding	Rhodopsin 5 [Source:FlyBase gene name;Acc:FBgn0014019]	2L
FBgn0259245	CG42343	0.398857	0.000750551	protein_coding		X
FBgn0003292	rt	-0.485562	0.000754667	protein_coding	rotated abdomen [Source:FlyBase gene name;Acc:FBgn0003292]	3L
FBgn0034117	CG7997	0.456388	0.000756142	protein_coding		2R
FBgn0034989	CG3356	-0.299787	0.000756142	protein_coding		2R
FBgn0037723	SpdS	0.323906	0.000760652	protein_coding	Spermidine Synthase [Source:FlyBase gene name;Acc:FBgn0037723]	3R
FBgn0031307	MFS3	1.5509	0.000760978	protein_coding	Major Facilitator Superfamily Transporter 3 [Source:FlyBase gene name;Acc:FBgn0031307]	2L
FBgn0261553	CG42671	-0.307671	0.000762912	protein_coding		3L
FBgn0265525	CR44375	2.70517	0.000763761	lincRNA		2R
FBgn0031850	Tsp	-0.359051	0.000771127	protein_coding	Thrombospondin [Source:FlyBase gene name;Acc:FBgn0031850]	2L
FBgn0265070	CR44181	0.668167	0.000777371	lincRNA		2L
FBgn0034432	CG7461	0.247992	0.000778605	protein_coding		2R
FBgn0039315	CG13658	1.01085	0.000780108	protein_coding		3R
FBgn0027611	LM408	0.428173	0.000784181	protein_coding	Lysosomal alpha-mannosidase [Source:FlyBase gene name;Acc:FBgn0027611]	2L
FBgn0040571	CG17193	0.796181	0.000792233	protein_coding		3R
FBgn0031813	CG9527	0.43499	0.000792378	protein_coding		2L
FBgn0036104	CG6418	-0.309788	0.000793575	protein_coding		3L
FBgn0052227	gogo	0.48557	0.000797617	protein_coding	golden goal [Source:FlyBase gene name;Acc:FBgn0052227]	3L
FBgn0025809	Paf-AHalpha	-0.24212	0.000800455	protein_coding	Platelet-activating factor acetylhydrolase alpha [Source:FlyBase gene name;Acc:FBgn0025809]	X
FBgn0039293	CG11851	0.345516	0.00080312	protein_coding		3R
FBgn0039580	Gfat2	0.246537	0.000805234	protein_coding	Glutamine:fructose-6-phosphate aminotransferase 2 [Source:FlyBase gene name;Acc:FBgn0039580]	3R
FBgn0039205	CG13623	-0.811585	0.000805279	protein_coding		3R
FBgn0034766	Obp59a	0.541696	0.000806705	protein_coding	Odorant-binding protein 59a [Source:FlyBase gene name;Acc:FBgn0034766]	2R
FBgn0262473	Tl	0.240209	0.0008095	protein_coding	Toll [Source:FlyBase gene name;Acc:FBgn0262473]	3R
FBgn0039031	CG17244	0.427956	0.000810707	protein_coding		3R
FBgn0030612	CG5599	0.408962	0.000815285	protein_coding		X
FBgn0038088	CG10126	0.355861	0.000818928	protein_coding		3R
FBgn0039774	CDase	0.334041	0.000820585	protein_coding	Ceramidase [Source:FlyBase gene name;Acc:FBgn0039774]	3R
FBgn0034540	Lrt	-0.677087	0.000826101	protein_coding	Leucine-rich tendon-specific protein [Source:FlyBase gene name;Acc:FBgn0034540]	2R
FBgn0261608	RpL37A	0.339711	0.000826126	protein_coding	Ribosomal protein L37A [Source:FlyBase gene name;Acc:FBgn0261608]	2L
FBgn0023541	Cyp4d14	0.652846	0.000831131	protein_coding	Cyp4d14 [Source:FlyBase gene name;Acc:FBgn0023541]	X
FBgn0261606	RpL27A	0.30262	0.000834777	protein_coding	Ribosomal protein L27A [Source:FlyBase gene name;Acc:FBgn0261606]	2L
FBgn0036620	CG4842	0.641818	0.000837215	protein_coding		3L
FBgn0031968	CG7231	-0.29464	0.000843655	protein_coding		2L
FBgn0036514	CG12301	-0.415919	0.000843975	protein_coding		3L
FBgn0052183	Ccn	0.245782	0.000845467	protein_coding	Ccn [Source:FlyBase gene name;Acc:FBgn0052183]	3L
FBgn0031002	CG14196	-0.529186	0.000846512	protein_coding		X
FBgn0035295	Cnb	-0.626866	0.000849485	protein_coding	Centrobin [Source:FlyBase gene name;Acc:FBgn0035295]	3L
FBgn0039341	CG5112	0.480796	0.000850463	protein_coding		3R
FBgn0267363	JYalpha	-2.69994	0.000851235	protein_coding	JYalpha [Source:FlyBase gene name;Acc:FBgn0267363]	4
FBgn0024293	Spn43Ab	0.320852	0.000851451	protein_coding	Serpin 43Ab [Source:FlyBase gene name;Acc:FBgn0024293]	2R
FBgn0053202	dpr11	0.313966	0.000857901	protein_coding	dpr11 [Source:FlyBase gene name;Acc:FBgn0053202]	3R
FBgn0022942	Cbp80	0.211206	0.000858464	protein_coding	cap binding protein 80 [Source:FlyBase gene name;Acc:FBgn0022942]	X
FBgn0040837	CG8620	1.29311	0.000859498	protein_coding		3L
FBgn0033273	Gasz	-0.373892	0.00087001	protein_coding	GASZ ortholog [Source:FlyBase gene name;Acc:FBgn0033273]	2R
FBgn0267385	PyK	0.38873	0.000878699	protein_coding	Pyruvate kinase [Source:FlyBase gene name;Acc:FBgn0267385]	3R
FBgn0039818	CG11318	1.11919	0.000880516	protein_coding		3R
FBgn0033929	Tfb1	-0.359391	0.000880824	protein_coding	TFB1 ortholog (S. cerevisiae) [Source:FlyBase gene name;Acc:FBgn0033929]	2R
FBgn0000206	boss	0.332718	0.000884689	protein_coding	bride of sevenless [Source:FlyBase gene name;Acc:FBgn0000206]	3R
FBgn0033978	Cyp6a23	-0.555645	0.000885616	protein_coding	Cyp6a23 [Source:FlyBase gene name;Acc:FBgn0033978]	2R
FBgn0260755	CG42553	-0.347752	0.000886593	protein_coding		3L
FBgn0038432	CG14883	0.23245	0.000886718	protein_coding		3R
FBgn0040364	CG11378	0.581475	0.000887224	protein_coding		X
FBgn0036090	CG8009	-0.394766	0.000889128	protein_coding		3L
FBgn0037074	CG7324	-0.177113	0.000890875	protein_coding		3L
FBgn0038662	Mpc1	0.285682	0.000894238	protein_coding	Mitochondrial pyruvate carrier [Source:FlyBase gene name;Acc:FBgn0038662]	3R
FBgn0032836	CG10680	0.342859	0.000894811	protein_coding		2L
FBgn0031800	CG9497	0.577713	0.000894811	protein_coding		2L
FBgn0051718	Ir31a	0.858373	0.000897233	protein_coding	Ionotropic receptor 31a [Source:FlyBase gene name;Acc:FBgn0051718]	2L
FBgn0005593	RpL7	0.233005	0.00089901	protein_coding	Ribosomal protein L7 [Source:FlyBase gene name;Acc:FBgn0005593]	2L
FBgn0036360	CG10713	-0.311321	0.000902146	protein_coding		3L
FBgn0034398	CG15098	0.229767	0.000911386	protein_coding		2R
FBgn0030608	Lsd-2	0.38043	0.000914922	protein_coding	Lipid storage droplet-2 [Source:FlyBase gene name;Acc:FBgn0030608]	X
FBgn0264617	CR43957	0.719311	0.000914922	lincRNA		4
FBgn0039854	CG1635	-0.24501	0.000919496	protein_coding		3R
FBgn0000139	ash2	-0.347903	0.000922188	protein_coding	absent, small, or homeotic discs 2 [Source:FlyBase gene name;Acc:FBgn0000139]	3R
FBgn0032729	CG10639	0.29124	0.000922431	protein_coding		2L
FBgn0034290	CG5773	-0.441504	0.000926528	protein_coding		2R
FBgn0028481	CG4341	0.237525	0.000928273	protein_coding		2L
FBgn0039117	tst	-0.248038	0.000929382	protein_coding	twister [Source:FlyBase gene name;Acc:FBgn0039117]	3R
FBgn0036583	CG13055	0.904404	0.000930097	protein_coding		3L
FBgn0031428	CG9886	0.270647	0.000935607	protein_coding		2L
FBgn0010408	RpS9	0.340933	0.00093767	protein_coding	Ribosomal protein S9 [Source:FlyBase gene name;Acc:FBgn0010408]	3L
FBgn0010105	comm	0.313453	0.000946103	protein_coding	commissureless [Source:FlyBase gene name;Acc:FBgn0010105]	3L
FBgn0034704	CG6758	-0.252749	0.000947296	protein_coding		2R
FBgn0004868	Gdi	0.136434	0.000947296	protein_coding	GDP dissociation inhibitor [Source:FlyBase gene name;Acc:FBgn0004868]	2L
FBgn0032405	CG14946	-0.475253	0.000948608	protein_coding		2L
FBgn0029736	CG4041	-0.509355	0.000950563	protein_coding		X
FBgn0031424	VGlut	0.336298	0.000951506	protein_coding	Vesicular glutamate transporter [Source:FlyBase gene name;Acc:FBgn0031424]	2L
FBgn0011282	Obp84a	-0.467827	0.000951506	protein_coding	Odorant-binding protein 84a [Source:FlyBase gene name;Acc:FBgn0011282]	3R
FBgn0033926	Arc1	-1.34303	0.000960548	protein_coding	Activity-regulated cytoskeleton associated protein 1 [Source:FlyBase gene name;Acc:FBgn0033926]	2R
FBgn0029897	RpL17	0.265841	0.000966229	protein_coding	Ribosomal protein L17 [Source:FlyBase gene name;Acc:FBgn0029897]	X
FBgn0086691	UK114	0.571063	0.000967156	protein_coding	UK114 [Source:FlyBase gene name;Acc:FBgn0086691]	2L
FBgn0002031	l(2)37Cc	0.294452	0.000967156	protein_coding	lethal (2) 37Cc [Source:FlyBase gene name;Acc:FBgn0002031]	2L
FBgn0034644	CG10082	0.258116	0.000969156	protein_coding		2R
FBgn0032899	CG9338	-0.283192	0.000973311	protein_coding		2L
FBgn0051739	CG31739	0.17204	0.000974588	protein_coding		2L
FBgn0028646	aralar1	0.265697	0.000981008	protein_coding	aralar1 [Source:FlyBase gene name;Acc:FBgn0028646]	3R
FBgn0036239	Pop2	-0.20886	0.000987147	protein_coding	Pop2 [Source:FlyBase gene name;Acc:FBgn0036239]	3L
FBgn0033451	CG1665	0.37881	0.000991935	protein_coding		2R
FBgn0033691	CG8860	0.29693	0.000995424	protein_coding		2R
FBgn0265929	CR44718	0.52538	0.000995635	lincRNA		3L
FBgn0003941	RpL40	0.234474	0.00100101	protein_coding	Ribosomal protein L40 [Source:FlyBase gene name;Acc:FBgn0003941]	2L
FBgn0052698	CG32698	0.461827	0.00100319	protein_coding		X
FBgn0014000	Hf	0.337043	0.0010072	protein_coding	Helical Factor [Source:FlyBase gene name;Acc:FBgn0014000]	2L
FBgn0004227	nonA	0.281571	0.00100737	protein_coding	no on or off transient A [Source:FlyBase gene name;Acc:FBgn0004227]	X
FBgn0029174	FKBP59	0.250877	0.00101033	protein_coding	FK506-binding protein FKBP59 [Source:FlyBase gene name;Acc:FBgn0029174]	2L
FBgn0003942	RpS27A	0.222463	0.0010107	protein_coding	Ribosomal protein S27A [Source:FlyBase gene name;Acc:FBgn0003942]	2L
FBgn0265809	CR44598	1.67693	0.00101302	lincRNA		2L
FBgn0029839	CG4660	-0.45369	0.00101792	protein_coding		X
FBgn0034735	CG4610	-0.302384	0.00102609	protein_coding		2R
FBgn0052177	Ndfip	-0.203431	0.00102777	protein_coding	Nedd4 family interacting protein [Source:FlyBase gene name;Acc:FBgn0052177]	3L
FBgn0032774	CG17549	0.322823	0.00102777	protein_coding		2L
FBgn0250907	Cht3	0.86663	0.00102816	protein_coding	Chitinase 3 [Source:FlyBase gene name;Acc:FBgn0250907]	2L
FBgn0261592	RpS6	0.19249	0.00103455	protein_coding	Ribosomal protein S6 [Source:FlyBase gene name;Acc:FBgn0261592]	X
FBgn0031877	CG10399	0.512159	0.00104042	protein_coding		2L
FBgn0036213	RpL10Ab	0.316508	0.00104488	protein_coding	Ribosomal protein L10Ab [Source:FlyBase gene name;Acc:FBgn0036213]	3L
FBgn0034345	CG5174	0.226906	0.00104692	protein_coding		2R
FBgn0052057	dpr10	0.395678	0.00104827	protein_coding	dpr10 [Source:FlyBase gene name;Acc:FBgn0052057]	3L
FBgn0051713	Apf	0.279204	0.00104854	protein_coding	diadenosine tetraphosphate hydrolase [Source:FlyBase gene name;Acc:FBgn0051713]	2L
FBgn0011571	caz	0.307626	0.00104859	protein_coding	cabeza [Source:FlyBase gene name;Acc:FBgn0011571]	X
FBgn0050044	s-cup	-0.318817	0.00104907	protein_coding	stanley-cup [Source:FlyBase gene name;Acc:FBgn0050044]	2R
FBgn0263198	Acn	0.261436	0.00105385	protein_coding	Acinus [Source:FlyBase gene name;Acc:FBgn0263198]	2L
FBgn0039896	yellow-h	-0.341785	0.00105666	protein_coding	yellow-h [Source:FlyBase gene name;Acc:FBgn0039896]	4
FBgn0034480	CG16898	-1.17464	0.00106193	protein_coding		2R
FBgn0052549	CG32549	0.196259	0.00106321	protein_coding		X
FBgn0036853	mRpL21	-0.446625	0.00106329	protein_coding	mitochondrial ribosomal protein L21 [Source:FlyBase gene name;Acc:FBgn0036853]	3L
FBgn0020545	kraken	-0.287433	0.00106333	protein_coding	kraken [Source:FlyBase gene name;Acc:FBgn0020545]	2L
FBgn0033527	CG11777	-0.490857	0.00106437	protein_coding		2R
FBgn0024889	Kap-alpha1	-0.20914	0.00106923	protein_coding	karyopherin alpha1 [Source:FlyBase gene name;Acc:FBgn0024889]	3L
FBgn0034368	CG5482	0.232053	0.00106923	protein_coding		2R
FBgn0023172	RhoGEF2	-0.250404	0.00107782	protein_coding	Rho guanine nucleotide exchange factor 2 [Source:FlyBase gene name;Acc:FBgn0023172]	2R
FBgn0051710	CG31710	-0.238331	0.00108154	protein_coding		2L
FBgn0035766	eco	-0.565243	0.00108347	protein_coding	eco [Source:FlyBase gene name;Acc:FBgn0035766]	3L
FBgn0040344	CG3711	0.163271	0.00108411	protein_coding		X
FBgn0014427	CG11899	0.668876	0.00108791	protein_coding		3R
FBgn0036341	Syx13	-0.187872	0.00108997	protein_coding	Syntaxin 13 [Source:FlyBase gene name;Acc:FBgn0036341]	3L
FBgn0264878	CR44069	1.01923	0.00109113	lincRNA		2R
FBgn0003701	thr	1.31681	0.00109341	protein_coding	three rows [Source:FlyBase gene name;Acc:FBgn0003701]	2R
FBgn0052055	CG32055	0.462989	0.00109578	protein_coding		3L
FBgn0050055	CR30055	-0.259586	0.00109841	lincRNA		2R
FBgn0027790	GV1	-0.383826	0.00109865	protein_coding	GV1 [Source:FlyBase gene name;Acc:FBgn0027790]	3L
FBgn0266691	CR45181	1.0223	0.00110122	lincRNA		3L
FBgn0261714	Cpn	-0.49345	0.00110155	protein_coding	Calphotin [Source:FlyBase gene name;Acc:FBgn0261714]	3R
FBgn0267408	AOX1	-0.667244	0.00111082	protein_coding	Aldehyde oxidase 1 [Source:FlyBase gene name;Acc:FBgn0267408]	3R
FBgn0001961	Arpc1	-0.205147	0.00111383	protein_coding	Actin-related protein 2/3 complex, subunit 1 [Source:FlyBase gene name;Acc:FBgn0001961]	2L
FBgn0035936	Tsp66E	-0.263893	0.00111406	protein_coding	Tetraspanin 66E [Source:FlyBase gene name;Acc:FBgn0035936]	3L
FBgn0026317	Tsc1	-0.176109	0.00111432	protein_coding	Tsc1 [Source:FlyBase gene name;Acc:FBgn0026317]	3R
FBgn0039770	CG15537	0.259438	0.00111788	protein_coding		3R
FBgn0039776	PH4alphaEFB	0.3671	0.00111843	protein_coding	prolyl-4-hydroxylase-alpha EFB [Source:FlyBase gene name;Acc:FBgn0039776]	3R
FBgn0013773	Cyp6a22	-0.411195	0.00111998	protein_coding	Cyp6a22 [Source:FlyBase gene name;Acc:FBgn0013773]	2R
FBgn0005278	Sam-S	0.331645	0.0011233	protein_coding	S-adenosylmethionine Synthetase [Source:FlyBase gene name;Acc:FBgn0005278]	2L
FBgn0053113	Rtnl1	0.151216	0.001125	protein_coding	Reticulon-like1 [Source:FlyBase gene name;Acc:FBgn0053113]	2L
FBgn0266650	CR45157	-3.78768	0.00112708	lincRNA		3L
FBgn0030306	Spase25	0.345875	0.00112974	protein_coding	Spase 25-subunit [Source:FlyBase gene name;Acc:FBgn0030306]	X
FBgn0027934	alpha-Est4aPsi	2.92698	0.00113	pseudogene	alpha-Est4aPsi [Source:FlyBase gene name;Acc:FBgn0027934]	3R
FBgn0033724	CG8501	0.927632	0.00113414	protein_coding		2R
FBgn0038467	AdSL	0.777023	0.00113594	protein_coding	Adenylosuccinate Lyase [Source:FlyBase gene name;Acc:FBgn0038467]	3R
FBgn0036273	CG10426	-0.347716	0.00114093	protein_coding		3L
FBgn0266359	CR45007	0.956141	0.00114342	lincRNA		2L
FBgn0032671	CG7200	-0.435874	0.00114382	protein_coding		2L
FBgn0031381	Npc2a	0.274902	0.00114755	protein_coding	Niemann-Pick type C-2a [Source:FlyBase gene name;Acc:FBgn0031381]	2L
FBgn0051207	CG31207	0.302682	0.00114949	protein_coding		3R
FBgn0034928	CG13562	1.91007	0.00114949	protein_coding		2R
FBgn0038672	CG6005	-0.328109	0.00114967	protein_coding		3R
FBgn0034967	eIF-5A	0.268259	0.00115204	protein_coding	eIF-5A [Source:FlyBase gene name;Acc:FBgn0034967]	2R
FBgn0032613	CG13283	0.434786	0.00115254	protein_coding		2L
FBgn0261990	CG42808	-1.07638	0.00115817	protein_coding		2R
FBgn0035904	GstO3	0.344707	0.00116437	protein_coding	Glutathione S transferase O3 [Source:FlyBase gene name;Acc:FBgn0035904]	3L
FBgn0266687	CR45177	1.30614	0.0011778	lincRNA		3L
FBgn0014342	mia	-0.670211	0.0011778	protein_coding	meiosis I arrest [Source:FlyBase gene name;Acc:FBgn0014342]	3R
FBgn0028490	CG31705	0.245906	0.0011778	protein_coding		2L
FBgn0033593	Listericin	0.931173	0.00117787	protein_coding	Listericin [Source:FlyBase gene name;Acc:FBgn0033593]	2R
FBgn0036020	CG8336	-0.256869	0.00117877	protein_coding		3L
FBgn0034194	CG15611	0.308882	0.00118182	protein_coding		2R
FBgn0036094	CG14153	-0.382078	0.00118276	protein_coding		3L
FBgn0260659	CG42542	0.179081	0.0011855	protein_coding		3R
FBgn0262108	CR42861	-0.611791	0.00118735	lincRNA		X
FBgn0037521	CG2993	0.33683	0.00118774	protein_coding		3R
FBgn0000500	Dsk	0.416816	0.00119133	protein_coding	Drosulfakinin [Source:FlyBase gene name;Acc:FBgn0000500]	3R
FBgn0035771	Sec63	-0.196103	0.00120524	protein_coding	Sec63 ortholog (S. cerevisiae) [Source:FlyBase gene name;Acc:FBgn0035771]	3L
FBgn0010263	Rbp9	0.331455	0.00120667	protein_coding	RNA-binding protein 9 [Source:FlyBase gene name;Acc:FBgn0010263]	2L
FBgn0026261	bonsai	-0.343032	0.00120882	protein_coding	bonsai [Source:FlyBase gene name;Acc:FBgn0026261]	2R
FBgn0003575	su(s)	0.226029	0.00120882	protein_coding	suppressor of sable [Source:FlyBase gene name;Acc:FBgn0003575]	X
FBgn0085483	CG34454	0.842098	0.00120894	protein_coding		3L
FBgn0004870	bab1	0.270564	0.00121146	protein_coding	bric a brac 1 [Source:FlyBase gene name;Acc:FBgn0004870]	3L
FBgn0036843	CG6812	0.207265	0.00121409	protein_coding		3L
FBgn0033205	CG2064	-0.637459	0.00122599	protein_coding		2R
FBgn0036698	CG7724	0.540094	0.0012312	protein_coding		3L
FBgn0035170	dpr20	0.344636	0.00123193	protein_coding	dpr20 [Source:FlyBase gene name;Acc:FBgn0035170]	3L
FBgn0035501	CG1299	0.480116	0.00123424	protein_coding		3L
FBgn0030204	Or9a	0.919199	0.00123495	protein_coding	Odorant receptor 9a [Source:FlyBase gene name;Acc:FBgn0030204]	X
FBgn0086377	Syx7	0.178603	0.00125141	protein_coding	Syntaxin 7 [Source:FlyBase gene name;Acc:FBgn0086377]	3L
FBgn0033431	CG1827	0.388231	0.0012553	protein_coding		2R
FBgn0011327	Uch-L5	0.420095	0.00126021	protein_coding	Ubiquitin carboxy-terminal hydrolase L5 ortholog [Source:FlyBase gene name;Acc:FBgn0011327]	3L
FBgn0037560	CR18228	0.353468	0.00126021	pseudogene		3R
FBgn0025674	CycK	-0.193003	0.00126196	protein_coding	Cyclin K [Source:FlyBase gene name;Acc:FBgn0025674]	2L
FBgn0046696	RNaseP:RNA	0.512425	0.00126612	lincRNA	Ribonuclease P RNA [Source:FlyBase gene name;Acc:FBgn0046696]	3R
FBgn0034229	CG4847	0.51598	0.0012674	protein_coding		2R
FBgn0038914	fit	1.98618	0.00126813	protein_coding	female-specific independent of transformer [Source:FlyBase gene name;Acc:FBgn0038914]	3R
FBgn0036781	CG13699	2.89915	0.001275	protein_coding		3L
FBgn0031471	CG3117	4.31308	0.00127641	protein_coding		2L
FBgn0002940	ninaE	0.282783	0.00128106	protein_coding	neither inactivation nor afterpotential E [Source:FlyBase gene name;Acc:FBgn0002940]	3R
FBgn0003117	pnr	-0.441069	0.00128967	protein_coding	pannier [Source:FlyBase gene name;Acc:FBgn0003117]	3R
FBgn0261673	nemy	-0.345105	0.00128967	protein_coding	no extended memory [Source:FlyBase gene name;Acc:FBgn0261673]	2R
FBgn0040670	e(y)2b	1.21006	0.0012909	protein_coding	enhancer of yellow 2b [Source:FlyBase gene name;Acc:FBgn0040670]	3R
FBgn0004784	inaC	-0.34648	0.00129117	protein_coding	inactivation no afterpotential C [Source:FlyBase gene name;Acc:FBgn0004784]	2R
FBgn0266681	CR45171	-1.2929	0.00129117	lincRNA		3L
FBgn0030016	Or7a	0.798713	0.00129455	protein_coding	Odorant receptor 7a [Source:FlyBase gene name;Acc:FBgn0030016]	X
FBgn0267100	CR45540	3.89283	0.00129833	lincRNA		X
FBgn0085404	CG34375	0.905576	0.00130216	protein_coding		3R
FBgn0264326	DNApol-epsilon255	-0.660186	0.00130501	protein_coding	DNA polymerase epsilon 255kD subunit [Source:FlyBase gene name;Acc:FBgn0264326]	3R
FBgn0004587	B52	0.212432	0.00130609	protein_coding	B52 [Source:FlyBase gene name;Acc:FBgn0004587]	3R
FBgn0037881	GCC88	-0.195374	0.00130609	protein_coding	GCC88 ortholog (H. sapiens) [Source:FlyBase gene name;Acc:FBgn0037881]	3R
FBgn0037467	CG1104	-0.367615	0.00130695	protein_coding		3R
FBgn0012042	AttA	5.52809	0.00130695	protein_coding	Attacin-A [Source:FlyBase gene name;Acc:FBgn0012042]	2R
FBgn0053158	CG33158	-0.432419	0.00131644	protein_coding		3L
FBgn0260444	Not10	-0.271902	0.00132674	protein_coding		3R
FBgn0051189	CG31189	0.444795	0.00133098	protein_coding		3R
FBgn0267126	CR45566	0.749788	0.00133185	lincRNA		3R
FBgn0037566	mRpL1	-0.295454	0.00133462	protein_coding	mitochondrial ribosomal protein L1 [Source:FlyBase gene name;Acc:FBgn0037566]	3R
FBgn0037377	CG1218	-0.466742	0.00133811	protein_coding		3R
FBgn0033422	Or45b	-1.18607	0.00134085	protein_coding	Odorant receptor 45b [Source:FlyBase gene name;Acc:FBgn0033422]	2R
FBgn0039023	CG4723	0.615137	0.00134168	protein_coding		3R
FBgn0037749	CG9471	-0.300308	0.00134394	protein_coding		3R
FBgn0034271	CG4996	-0.199008	0.00134693	protein_coding		2R
FBgn0263608	l(3)72Dr	-0.900773	0.00134774	protein_coding	lethal (3) 72Dr [Source:FlyBase gene name;Acc:FBgn0263608]	3L
FBgn0035120	wac	0.69516	0.00134774	protein_coding	wee Augmin [Source:FlyBase gene name;Acc:FBgn0035120]	3L
FBgn0035262	CG18171	-0.427345	0.00134903	protein_coding		3L
FBgn0033520	Prx2540-1	0.734255	0.00134966	protein_coding	Peroxiredoxin 2540-1 [Source:FlyBase gene name;Acc:FBgn0033520]	2R
FBgn0035753	RpL18	0.290891	0.00135367	protein_coding	Ribosomal protein L18 [Source:FlyBase gene name;Acc:FBgn0035753]	3L
FBgn0069923	CG41128	-0.380805	0.00135474	protein_coding		3R
FBgn0020416	Idgf1	0.508325	0.0013548	protein_coding	Imaginal disc growth factor 1 [Source:FlyBase gene name;Acc:FBgn0020416]	2L
FBgn0083991	CG34155	0.350229	0.00136112	protein_coding		3R
FBgn0036741	CG7510	0.247058	0.00137087	protein_coding		3L
FBgn0030955	CG6891	-1.10737	0.00137764	protein_coding		X
FBgn0264908	pHCl	0.402887	0.00137942	protein_coding		3L
FBgn0037081	barc	0.261692	0.00138007	protein_coding	barricade [Source:FlyBase gene name;Acc:FBgn0037081]	3L
FBgn0037972	CG10005	-2.42379	0.0013889	protein_coding		3R
FBgn0039644	CG11897	-0.385919	0.00139028	protein_coding		3R
FBgn0034325	CG18539	-5.25402	0.00139028	protein_coding		2R
FBgn0028946	Or35a	0.956565	0.00140129	protein_coding	Odorant receptor 35a [Source:FlyBase gene name;Acc:FBgn0028946]	2L
FBgn0010651	l(2)08717	-0.527683	0.00140197	protein_coding	lethal (2) 08717 [Source:FlyBase gene name;Acc:FBgn0010651]	2R
FBgn0037386	CG1208	-0.9273	0.00140706	protein_coding		3R
FBgn0085390	Dgk	0.283804	0.0014072	protein_coding	Diacyl glycerol kinase [Source:FlyBase gene name;Acc:FBgn0085390]	2R
FBgn0262537	CG43091	-0.386611	0.00140787	protein_coding		3R
FBgn0039006	Cyp6d4	0.290124	0.00141656	protein_coding	Cyp6d4 [Source:FlyBase gene name;Acc:FBgn0039006]	3R
FBgn0261085	Syt12	0.347683	0.00142343	protein_coding	Synaptotagmin 12 [Source:FlyBase gene name;Acc:FBgn0261085]	X
FBgn0032213	CG5390	0.43529	0.00142839	protein_coding		2L
FBgn0034439	CG10062	0.325184	0.00142839	protein_coding		2R
FBgn0024365	CG12773	0.140928	0.00142944	protein_coding		X
FBgn0037973	CG18547	-0.51051	0.00143036	protein_coding		3R
FBgn0037744	CG8417	0.255923	0.00143036	protein_coding		3R
FBgn0036731	CG6333	1.25901	0.00143075	protein_coding		3L
FBgn0038129	CG8449	0.384026	0.00143111	protein_coding		3R
FBgn0265630	sno	0.205155	0.00143463	protein_coding	strawberry notch [Source:FlyBase gene name;Acc:FBgn0265630]	X
FBgn0030026	sni	0.324131	0.00143698	protein_coding	sniffer [Source:FlyBase gene name;Acc:FBgn0030026]	X
FBgn0038606	CG15803	0.378126	0.00143824	protein_coding		3R
FBgn0038923	mRpL35	-0.307039	0.00143834	protein_coding	mitochondrial ribosomal protein L35 [Source:FlyBase gene name;Acc:FBgn0038923]	3R
FBgn0029820	CG16721	-0.196501	0.00144971	protein_coding		X
FBgn0261245	sing	3.02629	0.001454	protein_coding	singles bar [Source:FlyBase gene name;Acc:FBgn0261245]	X
FBgn0261015	Pif1A	-0.722206	0.00146348	protein_coding	PFTAIRE-interacting factor 1A [Source:FlyBase gene name;Acc:FBgn0261015]	3R
FBgn0266634	CR45141	0.846768	0.00147235	lincRNA		2R
FBgn0038302	CG4210	3.8588	0.00147319	protein_coding		3R
FBgn0038695	CG14280	1.37667	0.00147319	protein_coding		3R
FBgn0033523	CG12895	-0.255748	0.00147319	protein_coding		2R
FBgn0030893	RhoGAP16F	-0.319651	0.00147319	protein_coding	Rho GTPase activating protein at 16F [Source:FlyBase gene name;Acc:FBgn0030893]	X
FBgn0034911	CG5549	0.321743	0.00148217	protein_coding		2R
FBgn0036659	CG9701	1.12649	0.00148318	protein_coding		3L
FBgn0033756	CG17760	-0.684997	0.00148442	protein_coding		2R
FBgn0035076	Ance-5	0.447758	0.00148781	protein_coding	Ance-5 [Source:FlyBase gene name;Acc:FBgn0035076]	2R
FBgn0023000	mth	0.239462	0.00148811	protein_coding	methuselah [Source:FlyBase gene name;Acc:FBgn0023000]	3L
FBgn0267013	CR45457	-1.41894	0.00149055	lincRNA		2L
FBgn0038113	CG11668	0.592014	0.00149084	protein_coding		3R
FBgn0038608	WRNexo	1.502	0.00149375	protein_coding	WRN exonuclease [Source:FlyBase gene name;Acc:FBgn0038608]	3R
FBgn0036502	CG7841	-0.307176	0.00149415	protein_coding		3L
FBgn0030706	CG8909	0.265541	0.00149806	protein_coding		X
FBgn0033853	CG6145	-0.281918	0.00149822	protein_coding		2R
FBgn0030946	CG6659	-0.172642	0.00150066	protein_coding		X
FBgn0036551	CG17029	-0.423911	0.00150091	protein_coding		3L
FBgn0031945	CG7191	0.585245	0.00150756	protein_coding		2L
FBgn0004698	mus210	0.23294	0.0015121	protein_coding	mutagen-sensitive 210 [Source:FlyBase gene name;Acc:FBgn0004698]	2R
FBgn0027784	Prp18	-0.438251	0.00151468	protein_coding	Prp18 [Source:FlyBase gene name;Acc:FBgn0027784]	3R
FBgn0264090	CG43759	0.366388	0.00152358	protein_coding		X
FBgn0038763	CG4433	-0.316914	0.00152422	protein_coding		3R
FBgn0050052	Obp49a	0.638816	0.00153695	protein_coding	Odorant-binding protein 49a [Source:FlyBase gene name;Acc:FBgn0050052]	2R
FBgn0038821	CG17267	3.548	0.00153725	protein_coding		3R
FBgn0011739	wts	-0.229018	0.00153824	protein_coding	warts [Source:FlyBase gene name;Acc:FBgn0011739]	3R
FBgn0030421	CG3812	0.265286	0.00153856	protein_coding		X
FBgn0265737	CR44544	-1.15611	0.00154127	lincRNA		3L
FBgn0032299	CG17127	-1.25577	0.00154865	protein_coding		2L
FBgn0264834	CR44042	1.26409	0.00155356	lincRNA		2R
FBgn0036619	Cpr72Ec	-0.685276	0.00155488	protein_coding	Cuticular protein 72Ec [Source:FlyBase gene name;Acc:FBgn0036619]	3L
FBgn0262869	Gfrl	0.273544	0.00155495	protein_coding	Glial cell line-derived neurotrophic family receptor-like [Source:FlyBase gene name;Acc:FBgn0262869]	3R
FBgn0031021	CG12203	-0.481055	0.00155887	protein_coding		X
FBgn0051040	Cog7	-0.290717	0.00157038	protein_coding	Cog7 [Source:FlyBase gene name;Acc:FBgn0051040]	3R
FBgn0262721	CG43165	1.13313	0.00157284	protein_coding		2L
FBgn0034027	CG8187	-0.357792	0.0015737	protein_coding		2R
FBgn0051897	CG31897	-0.804315	0.00157724	protein_coding		2L
FBgn0038515	CG5823	-0.192978	0.00157737	protein_coding		3R
FBgn0028988	Spn42Dd	0.313926	0.0015795	protein_coding	Serpin 42Dd [Source:FlyBase gene name;Acc:FBgn0028988]	2R
FBgn0016081	fry	-0.302218	0.00157995	protein_coding	furry [Source:FlyBase gene name;Acc:FBgn0016081]	3L
FBgn0036318	Wbp2	-0.204416	0.00158012	protein_coding	Wbp2 ortholog [Source:FlyBase gene name;Acc:FBgn0036318]	3L
FBgn0035868	CG7194	0.822658	0.00158177	protein_coding		3L
FBgn0037229	CG9766	0.284354	0.00158901	protein_coding		3R
FBgn0011659	Mlh1	-0.740647	0.00159151	protein_coding	Mlh1 [Source:FlyBase gene name;Acc:FBgn0011659]	2R
FBgn0034793	asrij	-0.37639	0.00159619	protein_coding	asrij [Source:FlyBase gene name;Acc:FBgn0034793]	2R
FBgn0264081	CG43750	1.51348	0.00159766	protein_coding		2L
FBgn0250823	gish	0.284428	0.00159834	protein_coding	gilgamesh [Source:FlyBase gene name;Acc:FBgn0250823]	3R
FBgn0266671	Sec6	-0.308971	0.00160107	protein_coding	Sec6 ortholog (S. cerevisiae) [Source:FlyBase gene name;Acc:FBgn0266671]	2R
FBgn0004896	fd59A	0.359844	0.00160109	protein_coding	forkhead domain 59A [Source:FlyBase gene name;Acc:FBgn0004896]	2R
FBgn0001112	Gld	-0.690373	0.00160109	protein_coding	Glucose dehydrogenase [Source:FlyBase gene name;Acc:FBgn0001112]	3R
FBgn0264562	Hr4	-1.06275	0.00160389	protein_coding	Hr4 [Source:FlyBase gene name;Acc:FBgn0264562]	X
FBgn0033108	CG15236	0.289312	0.00160389	protein_coding		2R
FBgn0011706	rpr	-0.86993	0.00161098	protein_coding	reaper [Source:FlyBase gene name;Acc:FBgn0011706]	3L
FBgn0003392	shi	0.230654	0.00161198	protein_coding	shibire [Source:FlyBase gene name;Acc:FBgn0003392]	X
FBgn0267698	Pak	0.31534	0.0016128	protein_coding	PAK-kinase [Source:FlyBase gene name;Acc:FBgn0267698]	3R
FBgn0036493	CG7255	0.299553	0.00161623	protein_coding		3L
FBgn0085195	CG34166	0.798848	0.00161959	protein_coding		2L
FBgn0027498	CG2061	0.303705	0.00163367	protein_coding		X
FBgn0037853	CG14696	-0.419304	0.00163587	protein_coding		3R
FBgn0034741	CG4269	-1.9812	0.0016363	protein_coding		2R
FBgn0002936	ninaA	-0.36626	0.00163814	protein_coding	neither inactivation nor afterpotential A [Source:FlyBase gene name;Acc:FBgn0002936]	2L
FBgn0028737	Ef1beta	-0.161305	0.00163814	protein_coding	Elongation factor 1 beta [Source:FlyBase gene name;Acc:FBgn0028737]	2R
FBgn0029117	Surf1	-0.461018	0.00164754	protein_coding	Surfeit 1 [Source:FlyBase gene name;Acc:FBgn0029117]	3L
FBgn0030895	CG7135	0.384993	0.00164855	protein_coding		X
FBgn0038504	Sur-8	0.248756	0.00164855	protein_coding	Sur-8 [Source:FlyBase gene name;Acc:FBgn0038504]	3R
FBgn0027567	CG8108	0.191359	0.00165024	protein_coding		3L
FBgn0020224	Cbl	-0.213038	0.00165655	protein_coding	Cbl proto-oncogene ortholog [Source:FlyBase gene name;Acc:FBgn0020224]	3L
FBgn0051100	CG31100	-0.532488	0.00165717	protein_coding		3R
FBgn0038029	GstD11	0.462171	0.0016586	protein_coding	Glutathione S transferase D11 [Source:FlyBase gene name;Acc:FBgn0038029]	3R
FBgn0010434	cora	-0.221825	0.00165862	protein_coding	coracle [Source:FlyBase gene name;Acc:FBgn0010434]	2R
FBgn0036196	CG11658	-0.240206	0.00165884	protein_coding		3L
FBgn0033985	CG10257	0.402751	0.00166068	protein_coding		2R
FBgn0050203	CG30203	0.871951	0.00166104	protein_coding		2R
FBgn0261446	CG13377	0.342355	0.00166219	protein_coding		X
FBgn0052446	Atox1	0.248656	0.00166269	protein_coding		3L
FBgn0250732	gfzf	-0.248862	0.00166521	protein_coding	GST-containing FLYWCH zinc-finger protein [Source:FlyBase gene name;Acc:FBgn0250732]	3R
FBgn0034511	GNBP-like3	2.04855	0.00166521	protein_coding	GNBP-like 3 [Source:FlyBase gene name;Acc:FBgn0034511]	2R
FBgn0005660	Ets21C	-1.73258	0.00166756	protein_coding	Ets at 21C [Source:FlyBase gene name;Acc:FBgn0005660]	2L
FBgn0033033	scaf	0.470551	0.00166998	protein_coding	scarface [Source:FlyBase gene name;Acc:FBgn0033033]	2R
FBgn0050463	CG30463	0.264849	0.00167237	protein_coding		2R
FBgn0039689	CG7598	-0.338357	0.00167982	protein_coding		3R
FBgn0003308	ry	0.444983	0.00168222	protein_coding	rosy [Source:FlyBase gene name;Acc:FBgn0003308]	3R
FBgn0042119	Cpr65Au	0.558666	0.0016963	protein_coding	Cuticular protein 65Au [Source:FlyBase gene name;Acc:FBgn0042119]	3L
FBgn0063493	GstE7	0.988367	0.0016963	protein_coding	Glutathione S transferase E7 [Source:FlyBase gene name;Acc:FBgn0063493]	2R
FBgn0087040	alphaTub67C	-0.883804	0.00170032	protein_coding	alpha-Tubulin at 67C [Source:FlyBase gene name;Acc:FBgn0087040]	3L
FBgn0034976	CG4049	0.276942	0.00170582	protein_coding		2R
FBgn0037661	Ada	-1.55813	0.00170771	protein_coding	Adenosine deaminase [Source:FlyBase gene name;Acc:FBgn0037661]	3R
FBgn0085407	Pvf3	0.283643	0.00170935	protein_coding	PDGF- and VEGF-related factor 3 [Source:FlyBase gene name;Acc:FBgn0085407]	2L
FBgn0085491	CG34462	-2.44346	0.00171101	protein_coding		3L
FBgn0010470	Fkbp14	0.297563	0.00171366	protein_coding	FK506-binding protein 14 ortholog [Source:FlyBase gene name;Acc:FBgn0010470]	2R
FBgn0085486	CG34457	-2.25018	0.00171366	protein_coding		2R
FBgn0000477	DNaseII	0.415411	0.00172377	protein_coding	Deoxyribonuclease II [Source:FlyBase gene name;Acc:FBgn0000477]	3R
FBgn0033427	CG1868	-0.411363	0.00172511	protein_coding		2R
FBgn0030350	SelG	0.315651	0.00173343	protein_coding	Selenoprotein G [Source:FlyBase gene name;Acc:FBgn0030350]	X
FBgn0025683	CG3164	0.221093	0.00174134	protein_coding		2L
FBgn0011236	ken	-0.538435	0.00174749	protein_coding	ken and barbie [Source:FlyBase gene name;Acc:FBgn0011236]	2R
FBgn0027348	bgm	1.10895	0.00175277	protein_coding	bubblegum [Source:FlyBase gene name;Acc:FBgn0027348]	2L
FBgn0085408	Shroom	-0.365425	0.00175297	protein_coding	Shroom [Source:FlyBase gene name;Acc:FBgn0085408]	2R
FBgn0015035	Cyp4e3	2.47865	0.0017549	protein_coding	Cytochrome P450-4e3 [Source:FlyBase gene name;Acc:FBgn0015035]	2L
FBgn0023416	Ac3	0.25593	0.00175764	protein_coding	Ac3 [Source:FlyBase gene name;Acc:FBgn0023416]	2L
FBgn0037468	CG1943	-0.326564	0.00176805	protein_coding		3R
FBgn0034814	CG9890	-0.407567	0.00176805	protein_coding		2R
FBgn0039324	CG10553	0.372611	0.00176933	protein_coding		3R
FBgn0040340	TRAM	0.331264	0.00177014	protein_coding	TRAM [Source:FlyBase gene name;Acc:FBgn0040340]	X
FBgn0027843	CAH2	0.519513	0.00177671	protein_coding	Carbonic anhydrase 2 [Source:FlyBase gene name;Acc:FBgn0027843]	3L
FBgn0051898	CG31898	1.02943	0.00178019	protein_coding		2L
FBgn0051220	CG31220	3.32334	0.00179037	protein_coding		3R
FBgn0029522	CG13373	-0.948541	0.00179816	protein_coding		X
FBgn0051064	CG31064	-0.218982	0.00180504	protein_coding		3R
FBgn0031310	Vps29	-0.241314	0.00180605	protein_coding	Vacuolar protein sorting 29 [Source:FlyBase gene name;Acc:FBgn0031310]	2L
FBgn0037391	CG2017	-0.249327	0.0018072	protein_coding		3R
FBgn0039266	CG11791	-0.34116	0.00181105	protein_coding		3R
FBgn0011589	Elk	-0.29961	0.00182622	protein_coding	Eag-like K[+] channel [Source:FlyBase gene name;Acc:FBgn0011589]	2R
FBgn0262899	CG43254	-4.11044	0.00183258	protein_coding		3R
FBgn0261808	cu	-0.552872	0.00184132	protein_coding	curled [Source:FlyBase gene name;Acc:FBgn0261808]	3R
FBgn0031220	CG4822	0.314936	0.00185179	protein_coding		2L
FBgn0038438	Der-2	-0.221104	0.0018538	protein_coding	Derlin-2 [Source:FlyBase gene name;Acc:FBgn0038438]	3R
FBgn0037849	CG4596	0.31201	0.00185656	protein_coding		3R
FBgn0032168	CG13126	-0.382097	0.00185662	protein_coding		2L
FBgn0037330	mRpL44	-0.28016	0.0018568	protein_coding	mitochondrial ribosomal protein L44 [Source:FlyBase gene name;Acc:FBgn0037330]	3R
FBgn0043005	prt	0.570605	0.00185971	protein_coding	portabella [Source:FlyBase gene name;Acc:FBgn0043005]	3R
FBgn0259818	CG42399	-0.207162	0.0018733	protein_coding		2L
FBgn0000551	Edg78E	0.907972	0.001879	protein_coding	Ecdysone-dependent gene 78E [Source:FlyBase gene name;Acc:FBgn0000551]	3L
FBgn0040233	cana	-0.421895	0.00188368	protein_coding	CENP-ana [Source:FlyBase gene name;Acc:FBgn0040233]	2L
FBgn0050104	NT5E-2	0.572572	0.00188496	protein_coding	Ecto-5'-nucleotidase 2 [Source:FlyBase gene name;Acc:FBgn0050104]	2R
FBgn0052226	Pex23	0.181199	0.00189529	protein_coding	Peroxin 23 [Source:FlyBase gene name;Acc:FBgn0052226]	3L
FBgn0030926	psh	0.29097	0.00189592	protein_coding	persephone [Source:FlyBase gene name;Acc:FBgn0030926]	X
FBgn0260857	Bet1	-0.367646	0.00189735	protein_coding	BET1 ortholog (S. cerevisiae) [Source:FlyBase gene name;Acc:FBgn0260857]	3L
FBgn0023525	CG3191	-0.395405	0.00190413	protein_coding		X
FBgn0011241	cbx	-0.408137	0.0019046	protein_coding	crossbronx [Source:FlyBase gene name;Acc:FBgn0011241]	2R
FBgn0261294	CheB74a	-5.36797	0.00191484	protein_coding	Chemosensory protein B 74a [Source:FlyBase gene name;Acc:FBgn0261294]	3L
FBgn0039003	wfs1	-0.356262	0.001917	protein_coding	wolfram syndrome 1 [Source:FlyBase gene name;Acc:FBgn0039003]	3R
FBgn0038202	CG12402	0.246481	0.00192459	protein_coding		3R
FBgn0052187	CG32187	-0.557097	0.00192478	protein_coding		3L
FBgn0031836	CG11050	0.362085	0.00192706	protein_coding		2L
FBgn0029903	pod1	0.282651	0.00192871	protein_coding	pod1 [Source:FlyBase gene name;Acc:FBgn0029903]	X
FBgn0038751	CG4770	-1.11856	0.00193407	protein_coding		3R
FBgn0035162	CG13900	0.309752	0.00193816	protein_coding		3L
FBgn0034002	CG8079	-0.370222	0.0019416	protein_coding		2R
FBgn0083006	snoRNA:Psi28S-1153	1.05104	0.00194572	snoRNA	snoRNA:Psi28S-1153 [Source:FlyBase gene name;Acc:FBgn0083006]	2R
FBgn0035169	CG13890	0.413631	0.00194767	protein_coding		3L
FBgn0263747	CG43672	0.976679	0.00195224	protein_coding		X
FBgn0032772	CG17350	0.554499	0.00195668	protein_coding		2L
FBgn0023177	Pp4-19C	0.222287	0.00196409	protein_coding	Protein phosphatase 19C [Source:FlyBase gene name;Acc:FBgn0023177]	X
FBgn0267091	CR45535	-0.748441	0.00196908	lincRNA		X
FBgn0033702	CG8854	0.615011	0.00197301	protein_coding		2R
FBgn0051708	CG31708	0.285238	0.00197458	protein_coding		2L
FBgn0029826	CG6041	-0.476189	0.00197891	protein_coding		X
FBgn0052815	CG32815	0.212024	0.00198194	protein_coding		X
FBgn0069973	CG40485	-0.30776	0.00198684	protein_coding		X
FBgn0262468	vib	-0.187951	0.00198684	protein_coding	vibrator [Source:FlyBase gene name;Acc:FBgn0262468]	3R
FBgn0032067	CG9465	5.73268	0.00198706	protein_coding		2L
FBgn0051514	CR31514	-1.35395	0.00199086	lincRNA		3R
FBgn0052791	CG32791	0.381197	0.00199407	protein_coding		X
FBgn0029996	UbcE2H	-0.203186	0.0020036	protein_coding	Ubiquitin conjugating enzyme E2H [Source:FlyBase gene name;Acc:FBgn0029996]	X
FBgn0033958	CG12858	0.213121	0.00200661	protein_coding		2R
FBgn0053116	CG33116	0.258864	0.00201119	protein_coding		2L
FBgn0004580	Cbp53E	0.291758	0.00201183	protein_coding	Calbindin 53E [Source:FlyBase gene name;Acc:FBgn0004580]	2R
FBgn0035469	CG14977	-0.323665	0.00201193	protein_coding		3L
FBgn0027616	YT521-B	0.248712	0.00201526	protein_coding	YT521-B [Source:FlyBase gene name;Acc:FBgn0027616]	3L
FBgn0032123	Oatp30B	0.206912	0.00202012	protein_coding	Organic anion transporting polypeptide 30B [Source:FlyBase gene name;Acc:FBgn0032123]	2L
FBgn0039886	CG2003	-0.42568	0.00202159	protein_coding		3R
FBgn0003751	trk	0.874328	0.0020293	protein_coding	trunk [Source:FlyBase gene name;Acc:FBgn0003751]	2L
FBgn0037364	Rab23	0.366232	0.0020293	protein_coding	Rab23 [Source:FlyBase gene name;Acc:FBgn0037364]	3R
FBgn0003255	rk	0.469143	0.00203309	protein_coding	rickets [Source:FlyBase gene name;Acc:FBgn0003255]	2L
FBgn0267242	CR45682	-0.596682	0.00203309	lincRNA		3L
FBgn0015351	CG14906	-0.543468	0.00204608	protein_coding		3R
FBgn0003353	sei	-0.207739	0.00204623	protein_coding	seizure [Source:FlyBase gene name;Acc:FBgn0003353]	2R
FBgn0030703	MSBP	0.193851	0.00205001	protein_coding	membrane steroid binding protein [Source:FlyBase gene name;Acc:FBgn0030703]	X
FBgn0031820	DLP	-0.280311	0.00205165	protein_coding	Daxx-like protein [Source:FlyBase gene name;Acc:FBgn0031820]	2L
FBgn0265598	Bx	0.217734	0.00205172	protein_coding	Beadex [Source:FlyBase gene name;Acc:FBgn0265598]	X
FBgn0025681	CG3558	-0.190062	0.00205346	protein_coding		2L
FBgn0030921	CG6290	-0.59207	0.00205346	protein_coding		X
FBgn0038838	TotB	-3.90445	0.0020541	protein_coding	Turandot B [Source:FlyBase gene name;Acc:FBgn0038838]	3R
FBgn0004003	wbl	0.749637	0.00205514	protein_coding	windbeutel [Source:FlyBase gene name;Acc:FBgn0004003]	2R
FBgn0036157	CG7560	0.454601	0.00205645	protein_coding		3L
FBgn0015737	Hmu	0.220447	0.00205816	protein_coding	Hemomucin [Source:FlyBase gene name;Acc:FBgn0015737]	3R
FBgn0038925	Cchl	-0.205944	0.00205903	protein_coding	Cytochrome c heme lyase [Source:FlyBase gene name;Acc:FBgn0038925]	3R
FBgn0025790	TBPH	0.202934	0.0020687	protein_coding	TAR DNA-binding protein-43 homolog [Source:FlyBase gene name;Acc:FBgn0025790]	2R
FBgn0035985	Cpr67B	0.497623	0.00207287	protein_coding	Cuticular protein 67B [Source:FlyBase gene name;Acc:FBgn0035985]	3L
FBgn0037633	CG9839	-0.331001	0.00208065	protein_coding		3R
FBgn0023076	Clk	-0.452604	0.00208567	protein_coding	Clock [Source:FlyBase gene name;Acc:FBgn0023076]	3L
FBgn0004406	tam	-0.756001	0.00208701	protein_coding	tamas [Source:FlyBase gene name;Acc:FBgn0004406]	2L
FBgn0036319	Ent3	0.244844	0.00208931	protein_coding	Equilibrative nucleoside transporter 3 [Source:FlyBase gene name;Acc:FBgn0036319]	3L
FBgn0030778	CG4678	0.24685	0.0020914	protein_coding		X
FBgn0035906	GstO2	0.22115	0.00209873	protein_coding	Glutathione S transferase O2 [Source:FlyBase gene name;Acc:FBgn0035906]	3L
FBgn0035427	ckd	-0.656307	0.00209919	protein_coding	cracked [Source:FlyBase gene name;Acc:FBgn0035427]	3L
FBgn0051288	CG31288	-1.16322	0.00210348	protein_coding		3R
FBgn0259175	ome	0.395926	0.00210459	protein_coding	omega [Source:FlyBase gene name;Acc:FBgn0259175]	3L
FBgn0043900	pygo	-0.179994	0.00210483	protein_coding	pygopus [Source:FlyBase gene name;Acc:FBgn0043900]	3R
FBgn0264510	CR43909	3.17125	0.00210483	lincRNA		2R
FBgn0032136	Apoltp	0.725573	0.00210753	protein_coding	Apolipoprotein lipid transfer particle [Source:FlyBase gene name;Acc:FBgn0032136]	2L
FBgn0051760	CG31760	-0.304214	0.00210981	protein_coding		2L
FBgn0053100	4EHP	-0.290041	0.00212961	protein_coding	eIF4E-Homologous Protein [Source:FlyBase gene name;Acc:FBgn0053100]	3R
FBgn0051211	CG31211	0.27005	0.00213334	protein_coding		3R
FBgn0025456	CREG	0.448172	0.00214367	protein_coding	Cellular Repressor of E1A-stimulated Genes [Source:FlyBase gene name;Acc:FBgn0025456]	3R
FBgn0036691	beg	-0.3565	0.00214411	protein_coding	bad egg [Source:FlyBase gene name;Acc:FBgn0036691]	3L
FBgn0039290	CG13654	0.379842	0.00214747	protein_coding		3R
FBgn0035335	mRpL23	-0.254621	0.0021479	protein_coding	mitochondrial ribosomal protein L23 [Source:FlyBase gene name;Acc:FBgn0035335]	3L
FBgn0085376	CG34347	0.295765	0.00214948	protein_coding		3R
FBgn0036402	CG6650	-0.217501	0.00215138	protein_coding		3L
FBgn0034242	CG14480	-0.244043	0.00215233	protein_coding		2R
FBgn0029118	Sucb	0.227184	0.00215293	protein_coding	Sucb [Source:FlyBase gene name;Acc:FBgn0029118]	3L
FBgn0039312	CG10514	-0.330762	0.00215453	protein_coding		3R
FBgn0053276	CG33276	-0.703464	0.00215691	protein_coding		3L
FBgn0053998	CG33998	1.93458	0.00215691	protein_coding		2R
FBgn0034611	MFS16	-0.276535	0.0021581	protein_coding	Major Facilitator Superfamily Transporter 16 [Source:FlyBase gene name;Acc:FBgn0034611]	2R
FBgn0035171	CG12502	0.306453	0.0021581	protein_coding		3L
FBgn0031821	KFase	0.291253	0.0021586	protein_coding	Kynurenine formamidase [Source:FlyBase gene name;Acc:FBgn0031821]	2L
FBgn0010407	Ror	0.30632	0.0021586	protein_coding	Ror [Source:FlyBase gene name;Acc:FBgn0010407]	2L
FBgn0039154	Npc2f	1.96425	0.00216063	protein_coding	Niemann-Pick type C-2f [Source:FlyBase gene name;Acc:FBgn0039154]	3R
FBgn0035137	CG1233	-0.228776	0.00216109	protein_coding		3L
FBgn0020257	Ppa	0.220357	0.00216153	protein_coding	Partner of paired [Source:FlyBase gene name;Acc:FBgn0020257]	2R
FBgn0266837	CR45299	1.28614	0.00216628	lincRNA		2L
FBgn0032935	Atg18b	-0.162812	0.00217013	protein_coding	Autophagy-related 18b [Source:FlyBase gene name;Acc:FBgn0032935]	2L
FBgn0040606	CG6503	0.533463	0.00217164	protein_coding		3R
FBgn0035981	CG4452	0.344393	0.00217295	protein_coding		3L
FBgn0017414	cag	0.42416	0.00217517	protein_coding	cag [Source:FlyBase gene name;Acc:FBgn0017414]	2R
FBgn0037712	CG16789	0.437051	0.00217981	protein_coding		3R
FBgn0266756	btsz	0.349707	0.00218428	protein_coding	bitesize [Source:FlyBase gene name;Acc:FBgn0266756]	3R
FBgn0031957	TwdlE	1.84308	0.00218436	protein_coding	TweedleE [Source:FlyBase gene name;Acc:FBgn0031957]	2L
FBgn0037941	CG12594	0.246379	0.00218444	protein_coding		3R
FBgn0037071	CG7632	-0.337345	0.00218669	protein_coding		3L
FBgn0033982	Cyp317a1	-0.346572	0.00220197	protein_coding	Cyp317a1 [Source:FlyBase gene name;Acc:FBgn0033982]	2R
FBgn0026432	Grip163	-0.284692	0.0022109	protein_coding	Grip163 [Source:FlyBase gene name;Acc:FBgn0026432]	3L
FBgn0011272	RpL13	0.235693	0.00221206	protein_coding	Ribosomal protein L13 [Source:FlyBase gene name;Acc:FBgn0011272]	2L
FBgn0052225	CG32225	0.233144	0.00221846	protein_coding		3L
FBgn0039149	CG18428	0.295124	0.00222743	protein_coding		3R
FBgn0033760	CG8785	-0.426315	0.00222743	protein_coding		2R
FBgn0039543	CG12428	0.915601	0.00223635	protein_coding		3R
FBgn0052547	CG32547	0.298375	0.00223635	protein_coding		X
FBgn0029676	HIP-R	0.309874	0.0022367	protein_coding	Hsc/Hsp70-interacting protein related [Source:FlyBase gene name;Acc:FBgn0029676]	X
FBgn0039022	CG4725	0.492161	0.00224118	protein_coding		3R
FBgn0052666	Drak	0.267388	0.00225003	protein_coding	Death-associated protein kinase related [Source:FlyBase gene name;Acc:FBgn0052666]	X
FBgn0033121	Cyp6u1	-0.231807	0.00225351	protein_coding	Cyp6u1 [Source:FlyBase gene name;Acc:FBgn0033121]	2R
FBgn0031611	CG17840	-0.240421	0.00225389	protein_coding		2L
FBgn0267378	sau	-0.197166	0.00226449	protein_coding	sauron [Source:FlyBase gene name;Acc:FBgn0267378]	2L
FBgn0267076	CR45520	0.758461	0.00226589	lincRNA		X
FBgn0031092	CG9577	0.451866	0.00227818	protein_coding		X
FBgn0014465	Cp7Fb	1.1406	0.00227908	protein_coding	Chorion protein b at 7F [Source:FlyBase gene name;Acc:FBgn0014465]	X
FBgn0053465	CG33465	3.44164	0.0022831	protein_coding		2R
FBgn0041625	Or65a	-1.41926	0.00229185	protein_coding	Odorant receptor 65a [Source:FlyBase gene name;Acc:FBgn0041625]	3L
FBgn0020620	RN-tre	0.174031	0.00229296	protein_coding	Related to the N terminus of tre oncogene [Source:FlyBase gene name;Acc:FBgn0020620]	2R
FBgn0030434	Brms1	-0.292315	0.00230491	protein_coding	BRMS1 ortholog [Source:FlyBase gene name;Acc:FBgn0030434]	X
FBgn0010247	Parp	0.29592	0.00230761	protein_coding	Poly-(ADP-ribose) polymerase [Source:FlyBase gene name;Acc:FBgn0010247]	3R
FBgn0250847	CG14034	-2.22254	0.00230815	protein_coding		2L
FBgn0005649	Rox8	0.181961	0.00231921	protein_coding	Rox8 [Source:FlyBase gene name;Acc:FBgn0005649]	3R
FBgn0030451	CG15717	0.497894	0.00232083	protein_coding		X
FBgn0032292	CG6750	-0.29638	0.00232167	protein_coding		2L
FBgn0035112	CG13877	-0.357947	0.00232382	protein_coding		3L
FBgn0040392	CG14050	-1.23504	0.00232612	protein_coding		X
FBgn0003559	su(f)	0.18398	0.00232627	protein_coding	suppressor of forked [Source:FlyBase gene name;Acc:FBgn0003559]	X
FBgn0030431	CG4407	-0.385252	0.00234079	protein_coding		X
FBgn0032816	Nf-YB	-0.2492	0.00234194	protein_coding	Nuclear factor Y-box B [Source:FlyBase gene name;Acc:FBgn0032816]	2L
FBgn0086711	mol	-0.279848	0.00234194	protein_coding	moladietz [Source:FlyBase gene name;Acc:FBgn0086711]	2L
FBgn0032151	nAChRalpha6	0.343317	0.00234244	protein_coding	nicotinic Acetylcholine Receptor alpha6 [Source:FlyBase gene name;Acc:FBgn0032151]	2L
FBgn0025620	CG13360	0.913943	0.00234808	protein_coding		X
FBgn0038855	CG5745	-0.210113	0.00234946	protein_coding		3R
FBgn0010414	SerT	0.241569	0.00237188	protein_coding	Serotonin transporter [Source:FlyBase gene name;Acc:FBgn0010414]	2R
FBgn0035922	Pex7	-0.910994	0.00238152	protein_coding	Peroxin 7 [Source:FlyBase gene name;Acc:FBgn0035922]	3L
FBgn0031245	CG3625	0.220905	0.00238183	protein_coding		2L
FBgn0010772	Xe7	0.170384	0.00240237	protein_coding	Xe7 [Source:FlyBase gene name;Acc:FBgn0010772]	3R
FBgn0263260	sel	-0.257482	0.00242039	protein_coding	seele [Source:FlyBase gene name;Acc:FBgn0263260]	2R
FBgn0039691	IntS11	-0.312865	0.00243022	protein_coding	Integrator 11 [Source:FlyBase gene name;Acc:FBgn0039691]	3R
FBgn0043533	Obp56f	-3.72564	0.00243269	protein_coding	Odorant-binding protein 56f [Source:FlyBase gene name;Acc:FBgn0043533]	2R
FBgn0040294	POSH	-0.266678	0.00244514	protein_coding	Plenty of SH3s [Source:FlyBase gene name;Acc:FBgn0040294]	2R
FBgn0039172	Spase22-23	0.175008	0.00244899	protein_coding	Spase 22/23-subunit [Source:FlyBase gene name;Acc:FBgn0039172]	3R
FBgn0015568	alpha-Est1	-0.612165	0.00245146	protein_coding	alpha-Esterase-1 [Source:FlyBase gene name;Acc:FBgn0015568]	3R
FBgn0260793	2mit	0.367113	0.00247839	protein_coding		3R
FBgn0000273	Pka-C1	0.262915	0.00248126	protein_coding	cAMP-dependent protein kinase 1 [Source:FlyBase gene name;Acc:FBgn0000273]	2L
FBgn0037615	CG11760	-1.62272	0.00248548	protein_coding		3R
FBgn0035969	CG4476	1.26418	0.00250261	protein_coding		3L
FBgn0053139	Ranbp11	-0.420683	0.00250353	protein_coding	Ranbp11 [Source:FlyBase gene name;Acc:FBgn0053139]	2R
FBgn0035083	Tina-1	-0.2996	0.00251249	protein_coding	Troponin C-akin-1 [Source:FlyBase gene name;Acc:FBgn0035083]	2R
FBgn0053696	CNMaR	-0.374696	0.00251726	protein_coding	CNMamide Receptor [Source:FlyBase gene name;Acc:FBgn0053696]	3L
FBgn0267035	CR45479	0.35879	0.00252421	lincRNA		X
FBgn0039283	danr	0.375904	0.00252431	protein_coding	distal antenna-related [Source:FlyBase gene name;Acc:FBgn0039283]	3R
FBgn0034156	CG5348	1.1653	0.00252468	protein_coding		2R
FBgn0259728	CG42382	-0.458306	0.00252468	protein_coding		2R
FBgn0034059	CG8320	-0.395936	0.00252514	protein_coding		2R
FBgn0262524	ver	-1.06824	0.00253152	protein_coding	verrocchio [Source:FlyBase gene name;Acc:FBgn0262524]	3L
FBgn0047135	CG32276	0.230162	0.00253731	protein_coding		3L
FBgn0036460	CG5114	-0.385626	0.00253842	protein_coding		3L
FBgn0032264	Lip4	0.589795	0.00253951	protein_coding	Lipase 4 [Source:FlyBase gene name;Acc:FBgn0032264]	2L
FBgn0051999	CG31999	0.232388	0.00255907	protein_coding		4
FBgn0036920	CG8004	-0.233683	0.00256951	protein_coding		3L
FBgn0015222	Fer1HCH	0.291542	0.00257885	protein_coding	Ferritin 1 heavy chain homologue [Source:FlyBase gene name;Acc:FBgn0015222]	3R
FBgn0034708	Vps35	-0.140195	0.00259726	protein_coding	Vacuolar protein sorting 35 [Source:FlyBase gene name;Acc:FBgn0034708]	2R
FBgn0028833	Dak1	0.181897	0.00260323	protein_coding	Dak1 [Source:FlyBase gene name;Acc:FBgn0028833]	3R
FBgn0036474	Or71a	-0.811003	0.00260323	protein_coding	Odorant receptor 71a [Source:FlyBase gene name;Acc:FBgn0036474]	3L
FBgn0037686	RpL34b	0.222716	0.00260855	protein_coding	Ribosomal protein L34b [Source:FlyBase gene name;Acc:FBgn0037686]	3R
FBgn0028683	spt4	-0.533224	0.00261311	protein_coding	spt4 [Source:FlyBase gene name;Acc:FBgn0028683]	2R
FBgn0086904	Nacalpha	0.166352	0.00261554	protein_coding	Nascent polypeptide associated complex protein alpha subunit [Source:FlyBase gene name;Acc:FBgn0086904]	2R
FBgn0038065	Snx3	0.178605	0.00261561	protein_coding	Sorting nexin 3 [Source:FlyBase gene name;Acc:FBgn0038065]	3R
FBgn0034718	wdp	-0.336722	0.00261561	protein_coding	windpipe [Source:FlyBase gene name;Acc:FBgn0034718]	2R
FBgn0053177	CG33177	0.481679	0.00261927	protein_coding		X
FBgn0034060	CG8370	-0.201037	0.00262177	protein_coding		2R
FBgn0037683	CG18473	-0.844453	0.00263134	protein_coding		3R
FBgn0034396	CG15097	0.378006	0.00264171	protein_coding		2R
FBgn0030676	CG12379	-0.508493	0.00264923	protein_coding		X
FBgn0030766	mthl1	-0.29913	0.00264923	protein_coding	methuselah-like 1 [Source:FlyBase gene name;Acc:FBgn0030766]	X
FBgn0039084	CG10175	0.480308	0.00265047	protein_coding		3R
FBgn0052551	CG32551	-2.9421	0.00266111	protein_coding		X
FBgn0265046	CG44163	-1.74333	0.00267923	protein_coding		2R
FBgn0037324	Orco	0.35488	0.00268219	protein_coding	Odorant receptor co-receptor [Source:FlyBase gene name;Acc:FBgn0037324]	3R
FBgn0035099	CG6845	-0.322941	0.00268227	protein_coding		3L
FBgn0013972	Gycalpha99B	0.268848	0.00270407	protein_coding	Guanylyl cyclase alpha-subunit at 99B [Source:FlyBase gene name;Acc:FBgn0013972]	3R
FBgn0038248	CG7886	1.31744	0.00270699	protein_coding		3R
FBgn0038516	P5cr-2	0.290453	0.00270699	protein_coding	Pyrroline-5-carboxylate reductase-like 2 [Source:FlyBase gene name;Acc:FBgn0038516]	3R
FBgn0267661	CR45999	0.97108	0.00270855	lincRNA		3R
FBgn0035236	CG12004	-0.145609	0.00270876	protein_coding		3L
FBgn0259146	CG42261	0.237456	0.00270876	protein_coding		3R
FBgn0024957	Irp-1B	0.332097	0.00271314	protein_coding	Iron regulatory protein 1B [Source:FlyBase gene name;Acc:FBgn0024957]	3R
FBgn0052267	CG32267	-0.344004	0.00271314	protein_coding		3L
FBgn0015278	Pi3K68D	-0.221468	0.00271322	protein_coding	Phosphotidylinositol 3 kinase 68D [Source:FlyBase gene name;Acc:FBgn0015278]	3L
FBgn0035529	CG1319	-0.251902	0.00273672	protein_coding		3L
FBgn0004107	Cdk2	-0.543582	0.0027514	protein_coding	Cyclin-dependent kinase 2 [Source:FlyBase gene name;Acc:FBgn0004107]	3R
FBgn0026634	ldlCp	-0.250641	0.00275402	protein_coding	ldlCp-related protein [Source:FlyBase gene name;Acc:FBgn0026634]	3R
FBgn0263620	CR43629	-0.439266	0.00275417	lincRNA		3R
FBgn0036939	CG7365	0.39391	0.00276105	protein_coding		3L
FBgn0010223	Galphaf	1.14485	0.00276121	protein_coding	G protein alpha f subunit [Source:FlyBase gene name;Acc:FBgn0010223]	3L
FBgn0036862	Gbs-76A	-0.750965	0.00276121	protein_coding	Glycogen binding subunit 76A [Source:FlyBase gene name;Acc:FBgn0036862]	3L
FBgn0036257	RhoGAP68F	0.262264	0.00276211	protein_coding	Rho GTPase activating protein at 68F [Source:FlyBase gene name;Acc:FBgn0036257]	3L
FBgn0035205	CG2469	-0.221915	0.00276247	protein_coding		3L
FBgn0023495	Lip3	1.34501	0.00277004	protein_coding	Lip3 [Source:FlyBase gene name;Acc:FBgn0023495]	3R
FBgn0039685	Obp99b	1.72526	0.00277185	protein_coding	Odorant-binding protein 99b [Source:FlyBase gene name;Acc:FBgn0039685]	3R
FBgn0039099	GILT2	-0.521767	0.00277194	protein_coding	Gamma-interferon-inducible lysosomal thiol reductase 2 [Source:FlyBase gene name;Acc:FBgn0039099]	3R
FBgn0038275	CG3817	-0.577803	0.00278135	protein_coding		3R
FBgn0005533	RpS17	0.27036	0.00278514	protein_coding	Ribosomal protein S17 [Source:FlyBase gene name;Acc:FBgn0005533]	3L
FBgn0003141	pr	-0.387079	0.00278514	protein_coding	purple [Source:FlyBase gene name;Acc:FBgn0003141]	2L
FBgn0033750	CG13151	-0.523807	0.00278858	protein_coding		2R
FBgn0250843	Prosalpha6	0.299454	0.00279364	protein_coding	Proteasome alpha6 subunit [Source:FlyBase gene name;Acc:FBgn0250843]	2L
FBgn0039419	CG12290	0.4389	0.00279364	protein_coding		3R
FBgn0085484	Pdxk	-0.25119	0.00279783	protein_coding	Pyridoxal kinase [Source:FlyBase gene name;Acc:FBgn0085484]	3L
FBgn0039157	Myo95E	-0.190446	0.00280081	protein_coding	Myosin 95E [Source:FlyBase gene name;Acc:FBgn0039157]	3R
FBgn0035272	mRpL46	-0.315904	0.00280508	protein_coding	mitochondrial ribosomal protein L46 [Source:FlyBase gene name;Acc:FBgn0035272]	3L
FBgn0044050	Ilp3	1.33821	0.00280765	protein_coding	Insulin-like peptide 3 [Source:FlyBase gene name;Acc:FBgn0044050]	3L
FBgn0051427	CG31427	0.864579	0.00280987	protein_coding		3R
FBgn0047205	CR32385	-3.83669	0.0028158	lincRNA		3L
FBgn0050271	CG30271	0.319967	0.00282799	protein_coding		2R
FBgn0035921	CG13305	-0.991267	0.00284356	protein_coding		3L
FBgn0038488	m-cup	-0.225228	0.00284725	protein_coding	mann-cup [Source:FlyBase gene name;Acc:FBgn0038488]	3R
FBgn0033446	CG1648	-0.245365	0.00285011	protein_coding		2R
FBgn0030258	CG1552	0.263901	0.00285721	protein_coding		X
FBgn0034067	CG8399	-0.337572	0.00288321	protein_coding		2R
FBgn0050438	CG30438	-0.571872	0.00288767	protein_coding		2R
FBgn0010388	Dro	3.17328	0.00289288	protein_coding	Drosocin [Source:FlyBase gene name;Acc:FBgn0010388]	2R
FBgn0016762	angel	-0.472243	0.00290056	protein_coding	angel [Source:FlyBase gene name;Acc:FBgn0016762]	2R
FBgn0031258	CG4297	0.262276	0.00290064	protein_coding		2L
FBgn0027619	Adam	0.16254	0.00290703	protein_coding	Adam [Source:FlyBase gene name;Acc:FBgn0027619]	2R
FBgn0031782	WDR79	-0.401665	0.00292047	protein_coding	WD repeat domain 79 homolog [Source:FlyBase gene name;Acc:FBgn0031782]	2L
FBgn0083950	CG34114	0.27808	0.00292436	protein_coding		3R
FBgn0032753	CG17572	0.46076	0.00293074	protein_coding		2L
FBgn0028374	Hug	0.391459	0.00294087	protein_coding	Hugin [Source:FlyBase gene name;Acc:FBgn0028374]	3R
FBgn0033413	prel	0.160059	0.00294087	protein_coding	preli-like [Source:FlyBase gene name;Acc:FBgn0033413]	2R
FBgn0004885	tok	0.463717	0.00295811	protein_coding	tolkin [Source:FlyBase gene name;Acc:FBgn0004885]	3R
FBgn0031708	CG7382	-0.228849	0.00296235	protein_coding		2L
FBgn0032135	GlcAT-S	0.182932	0.00296956	protein_coding	GlcAT-S [Source:FlyBase gene name;Acc:FBgn0032135]	2L
FBgn0037601	Cyp313b1	0.482838	0.00297584	protein_coding	Cyp313b1 [Source:FlyBase gene name;Acc:FBgn0037601]	3R
FBgn0035211	CG2211	-0.388363	0.00297832	protein_coding		3L
FBgn0260753	Pdfr	0.381472	0.0030045	protein_coding	Pigment-dispersing factor receptor [Source:FlyBase gene name;Acc:FBgn0260753]	X
FBgn0038299	Spn88Eb	-0.846669	0.00301068	protein_coding	Serpin 88Eb [Source:FlyBase gene name;Acc:FBgn0038299]	3R
FBgn0032900	CG14401	-0.404999	0.00301749	protein_coding		2L
FBgn0030757	CG9902	0.331621	0.00302518	protein_coding		X
FBgn0038815	CG5466	0.2093	0.00302518	protein_coding		3R
FBgn0036117	CG6321	0.303432	0.00302624	protein_coding		3L
FBgn0035440	CG14969	-0.320333	0.00302871	protein_coding		3L
FBgn0000114	aret	0.231383	0.00303544	protein_coding	arrest [Source:FlyBase gene name;Acc:FBgn0000114]	2L
FBgn0032724	CG10428	0.271106	0.00306608	protein_coding		2L
FBgn0038532	CG14322	-0.239782	0.00306894	protein_coding		3R
FBgn0041203	LIMK1	0.189173	0.00307816	protein_coding	LIM-kinase1 [Source:FlyBase gene name;Acc:FBgn0041203]	X
FBgn0034660	lox2	0.874694	0.00309473	protein_coding	lysyl oxidase-like 2 [Source:FlyBase gene name;Acc:FBgn0034660]	2R
FBgn0031426	CG18641	1.55358	0.00310126	protein_coding		2L
FBgn0024556	EfTuM	-0.290684	0.00311089	protein_coding	Elongation factor Tu mitochondrial [Source:FlyBase gene name;Acc:FBgn0024556]	2R
FBgn0033403	CG13739	0.582983	0.00311202	protein_coding		2R
FBgn0002643	mam	0.346349	0.00312887	protein_coding	mastermind [Source:FlyBase gene name;Acc:FBgn0002643]	2R
FBgn0030686	mRpL3	0.212545	0.00313473	protein_coding	mitochondrial ribosomal protein L3 [Source:FlyBase gene name;Acc:FBgn0030686]	X
FBgn0261938	mtRNApol	-0.246175	0.00313875	protein_coding	mitochondrial RNA polymerase [Source:FlyBase gene name;Acc:FBgn0261938]	2L
FBgn0036730	qjt	0.891041	0.00313875	protein_coding	quijote [Source:FlyBase gene name;Acc:FBgn0036730]	3L
FBgn0024222	ird5	-0.276852	0.00314955	protein_coding	immune response deficient 5 [Source:FlyBase gene name;Acc:FBgn0024222]	3R
FBgn0040009	CG17490	0.290246	0.00314955	protein_coding		2L
FBgn0036812	Nufip	-0.486611	0.00318081	protein_coding	Nufip [Source:FlyBase gene name;Acc:FBgn0036812]	3L
FBgn0004910	Eip63F-1	-0.353744	0.00318738	protein_coding	Ecdysone-induced protein 63F 1 [Source:FlyBase gene name;Acc:FBgn0004910]	3L
FBgn0083975	Nlg4	0.288946	0.00319757	protein_coding	Neuroligin 4 [Source:FlyBase gene name;Acc:FBgn0083975]	3R
FBgn0030001	cyr	-0.741621	0.00321111	protein_coding	cypher [Source:FlyBase gene name;Acc:FBgn0030001]	X
FBgn0035677	CG13293	0.301844	0.00323465	protein_coding		3L
FBgn0031250	Ent1	-0.241887	0.00323536	protein_coding	Equilibrative nucleoside transporter 1 [Source:FlyBase gene name;Acc:FBgn0031250]	2L
FBgn0004629	Cys	-0.444321	0.00323726	protein_coding	Cystatin-like [Source:FlyBase gene name;Acc:FBgn0004629]	3R
FBgn0037416	Osi9	1.74324	0.00324254	protein_coding	Osiris 9 [Source:FlyBase gene name;Acc:FBgn0037416]	3R
FBgn0034725	CG6044	0.217434	0.00324768	protein_coding		2R
FBgn0052506	CG32506	0.232121	0.00325029	protein_coding		X
FBgn0030511	CG11158	0.327598	0.00325278	protein_coding		X
FBgn0031746	CG9029	-6.26409	0.0032572	protein_coding		2L
FBgn0034988	cN-IIIB	-0.199718	0.0032572	protein_coding	cytosolic 5'-nucleotidase IIIB [Source:FlyBase gene name;Acc:FBgn0034988]	2R
FBgn0265590	CR44417	-0.382972	0.0032572	lincRNA		2R
FBgn0015776	nrv1	-0.287472	0.00326002	protein_coding	nervana 1 [Source:FlyBase gene name;Acc:FBgn0015776]	2L
FBgn0039200	CG13616	2.79816	0.00327024	protein_coding		3R
FBgn0030659	CG9215	-0.292062	0.00328675	protein_coding		X
FBgn0037341	CG12746	-0.357064	0.00329228	protein_coding		3R
FBgn0031282	Pex12	0.360095	0.00329366	protein_coding	Peroxin 12 [Source:FlyBase gene name;Acc:FBgn0031282]	2L
FBgn0050395	CG30395	-4.74572	0.00329473	protein_coding		2R
FBgn0267795	CG32138	0.297519	0.00329835	protein_coding		3L
FBgn0004622	TkR99D	0.28928	0.00329901	protein_coding	Tachykinin-like receptor at 99D [Source:FlyBase gene name;Acc:FBgn0004622]	3R
FBgn0040553	CG14374	1.34623	0.00332286	protein_coding		3R
FBgn0033438	Mmp2	0.218312	0.00332339	protein_coding	Matrix metalloproteinase 2 [Source:FlyBase gene name;Acc:FBgn0033438]	2R
FBgn0261554	CG42672	0.184461	0.00332873	protein_coding		2R
FBgn0039325	CG10560	-0.388293	0.00333092	protein_coding		3R
FBgn0262614	pyd	-0.303795	0.00333435	protein_coding	polychaetoid [Source:FlyBase gene name;Acc:FBgn0262614]	3R
FBgn0267729	CR46060	1.09607	0.00334209	lincRNA		3R
FBgn0038631	CG7695	-1.25692	0.00334465	protein_coding		3R
FBgn0036715	Cad74A	0.642362	0.00335172	protein_coding	Cadherin 74A [Source:FlyBase gene name;Acc:FBgn0036715]	3L
FBgn0034915	eIF6	-0.346617	0.00335172	protein_coding	eIF6 [Source:FlyBase gene name;Acc:FBgn0034915]	2R
FBgn0033690	EndoG	-0.288083	0.00335172	protein_coding	Endonuclease G [Source:FlyBase gene name;Acc:FBgn0033690]	2R
FBgn0024728	Slip1	0.206317	0.00335859	protein_coding	Slip1 [Source:FlyBase gene name;Acc:FBgn0024728]	4
FBgn0001229	Hsp67Bc	0.862532	0.00336886	protein_coding	Heat shock gene 67Bc [Source:FlyBase gene name;Acc:FBgn0001229]	3L
FBgn0085414	dpr12	0.254706	0.00336886	protein_coding	dpr12 [Source:FlyBase gene name;Acc:FBgn0085414]	2R
FBgn0027505	Rab3-GAP	-0.276764	0.00337168	protein_coding	Rab3 GTPase activating protein [Source:FlyBase gene name;Acc:FBgn0027505]	2L
FBgn0030239	CG17333	0.38481	0.00337554	protein_coding		X
FBgn0039726	eIF2B-alpha	-0.356715	0.00338983	protein_coding	eIF2B-alpha [Source:FlyBase gene name;Acc:FBgn0039726]	3R
FBgn0030347	CG15739	0.509595	0.00339694	protein_coding		X
FBgn0039067	wda	-0.294153	0.00339739	protein_coding	will decrease acetylation [Source:FlyBase gene name;Acc:FBgn0039067]	3R
FBgn0037754	CG8500	0.205442	0.00340227	protein_coding		3R
FBgn0031643	CG3008	-0.333919	0.0034078	protein_coding		2L
FBgn0034494	CG10444	0.271251	0.0034175	protein_coding		2R
FBgn0030038	CG1440	0.131931	0.0034273	protein_coding		X
FBgn0263408	CR43454	0.524685	0.0034273	lincRNA		3R
FBgn0001986	l(2)35Df	0.293402	0.0034302	protein_coding	lethal (2) 35Df [Source:FlyBase gene name;Acc:FBgn0001986]	2L
FBgn0264305	CG43783	-0.266012	0.0034302	protein_coding		3L
FBgn0050466	CG30466	0.416643	0.00343616	protein_coding		2R
FBgn0265067	CR44178	-0.83429	0.00347698	lincRNA		3R
FBgn0003082	phr	2.28135	0.00347698	protein_coding	photorepair [Source:FlyBase gene name;Acc:FBgn0003082]	2R
FBgn0032322	CG16743	0.543429	0.00347698	protein_coding		2L
FBgn0033663	ERp60	0.218768	0.00347932	protein_coding	ERp60 [Source:FlyBase gene name;Acc:FBgn0033663]	2R
FBgn0030317	CG1561	0.222214	0.00347932	protein_coding		X
FBgn0039380	CG5890	-0.331311	0.00348127	protein_coding		3R
FBgn0036135	mRpL2	-0.249814	0.00349695	protein_coding	mitochondrial ribosomal protein L2 [Source:FlyBase gene name;Acc:FBgn0036135]	3L
FBgn0027109	NPF	0.292298	0.00350037	protein_coding	neuropeptide F [Source:FlyBase gene name;Acc:FBgn0027109]	3R
FBgn0036931	CG14183	1.10807	0.003509	protein_coding		3L
FBgn0036882	CG9279	0.272944	0.0035131	protein_coding		3L
FBgn0083986	CG34150	-0.400599	0.00351357	protein_coding		3R
FBgn0039581	Moca-cyp	-0.169278	0.00351357	protein_coding	Moca-cyp [Source:FlyBase gene name;Acc:FBgn0039581]	3R
FBgn0037900	CG5276	-0.313965	0.00351675	protein_coding		3R
FBgn0266670	Sec5	-0.150905	0.00351794	protein_coding	Sec5 ortholog (S. cerevisiae) [Source:FlyBase gene name;Acc:FBgn0266670]	2L
FBgn0039711	CG7824	-0.568774	0.00351877	protein_coding		3R
FBgn0027795	CG14785	-0.960896	0.0035206	protein_coding		X
FBgn0033155	Br140	-0.244245	0.00354202	protein_coding		2R
FBgn0003890	betaTub97EF	0.355348	0.00354216	protein_coding	beta-Tubulin at 97EF [Source:FlyBase gene name;Acc:FBgn0003890]	3R
FBgn0035591	CG4611	-0.275178	0.00354216	protein_coding		3L
FBgn0046776	CR14033	0.900807	0.00354898	pseudogene		2L
FBgn0002930	nec	0.30231	0.00354898	protein_coding	necrotic [Source:FlyBase gene name;Acc:FBgn0002930]	2R
FBgn0032884	Pomp	0.212442	0.00354907	protein_coding	Pomp [Source:FlyBase gene name;Acc:FBgn0032884]	2L
FBgn0038732	CG11391	-0.53592	0.00356574	protein_coding		3R
FBgn0262353	CR43051	0.605352	0.00357655	lincRNA		2L
FBgn0039821	CG15556	0.413636	0.00357719	protein_coding		3R
FBgn0039056	CenB1A	-0.231734	0.00360373	protein_coding	Centaurin beta 1A [Source:FlyBase gene name;Acc:FBgn0039056]	3R
[truncated: 8,490 more rows]

## Sheet: FDR ≤ 0.05
Gene_ID	Gene_Name	log2FC (HET / Control)	adj.P Val
FBgn0013771	Cyp6a9	-3.64825	6.73229e-11
FBgn0051865	Ada1-1	-6.05022	6.73229e-11
FBgn0050054	CG30054	-3.90023	7.15653e-11
FBgn0063261	CG31275	6.37507	7.89814e-11
FBgn0038221	CG3259	3.5141	1.32924e-10
FBgn0013772	Cyp6a8	-3.73174	1.82674e-10
FBgn0264916	CR44107	-2.72639	2.08498e-10
FBgn0033302	Cyp6a14	4.61292	3.11152e-10
FBgn0002905	mus308	2.19867	3.32764e-10
FBgn0265651	CR44458	-7.15326	6.14375e-10
FBgn0000163	baz	-1.34852	7.64261e-10
FBgn0033980	Cyp6a20	-2.98505	8.28681e-10
FBgn0040091	Ugt58Fa	-1.42221	9.03144e-10
FBgn0262679	CG43149	-8.40693	1.12723e-09
FBgn0002645	Map205	-1.25302	1.58996e-09
FBgn0051860	ZnT33D	-3.30235	1.7237e-09
FBgn0000422	Ddc	0.723737	2.30639e-09
FBgn0038492	Mur89F	-6.09924	2.36448e-09
FBgn0003996	w	7.04356	2.44957e-09
FBgn0020556	bxd	10.1775	3.55111e-09
FBgn0035943	CG5653	3.17957	3.69055e-09
FBgn0262983	CG43291	-5.53589	5.41161e-09
FBgn0266758	Esyt2	-0.649202	5.64893e-09
FBgn0015037	Cyp4p1	-1.60061	5.77454e-09
FBgn0031775	CG9150	-5.57752	5.77454e-09
FBgn0052459	CG32459	6.45088	6.40187e-09
FBgn0035434	Drsl5	1.75492	6.43739e-09
FBgn0031182	Cyp6t1	1.54406	6.78042e-09
FBgn0034335	GstE1	2.36685	7.02277e-09
FBgn0035642	CG18586	7.03322	7.2837e-09
FBgn0031169	CG1494	5.44847	8.49939e-09
FBgn0262035	CG42846	1.29779	9.87082e-09
FBgn0052553	CG32553	-4.02456	1.10504e-08
FBgn0016054	phr6-4	3.20818	1.15225e-08
FBgn0033395	Cyp4p2	4.62145	1.18229e-08
FBgn0052412	QC	-0.932091	1.27688e-08
FBgn0034330	CG18107	1.84686	1.43605e-08
FBgn0037298	CG2604	-1.42709	1.57095e-08
FBgn0265699	CR44506	2.43461	1.62608e-08
FBgn0042127	CG18789	-6.05632	1.69413e-08
FBgn0034143	CG8303	1.71903	1.82374e-08
FBgn0033730	Cpr49Ag	-2.31376	1.86791e-08
FBgn0051673	CG31673	1.07624	1.86791e-08
FBgn0037822	CG14683	0.568712	1.89408e-08
FBgn0032706	Irk3	-1.83697	1.91072e-08
FBgn0035770	pst	-1.09156	1.94433e-08
FBgn0027579	mino	1.69158	1.94762e-08
FBgn0034470	Obp56d	1.1625	2.09601e-08
FBgn0039864	CG11550	1.13855	2.38758e-08
FBgn0031646	CG2837	2.21365	2.76653e-08
FBgn0036262	CG6910	1.65009	3.32683e-08
FBgn0032945	CG8665	3.67944	4.16636e-08
FBgn0027070	CG17322	-1.54279	4.70524e-08
FBgn0032864	CG2493	0.872566	4.70524e-08
FBgn0267485	CR45835	-6.50111	5.06728e-08
FBgn0063495	GstE5	1.91645	5.99309e-08
FBgn0260874	Ir76a	2.259	6.07508e-08
FBgn0267102	CR45542	5.20722	6.20384e-08
FBgn0038660	CG14291	1.35524	6.48999e-08
FBgn0040965	CR13130	2.04002	6.5422e-08
FBgn0085244	CG34215	2.20577	6.88942e-08
FBgn0261550	CG42668	0.567078	6.88942e-08
FBgn0267160	CR45600	8.70648	7.64698e-08
FBgn0033257	CG8713	-3.18722	8.33169e-08
FBgn0036790	AstC-R1	1.41449	8.37347e-08
FBgn0040653	IM4	1.76292	8.63349e-08
FBgn0037974	CG12224	-5.34075	8.95401e-08
FBgn0053110	CG33110	1.68215	9.99151e-08
FBgn0026388	Or46a	1.49843	9.99732e-08
FBgn0036868	ms(3)76Ba	7.74971	1.00611e-07
FBgn0267733	CR46064	-0.808222	1.09445e-07
FBgn0035160	hng3	1.87062	1.15035e-07
FBgn0250757	CG42235	-0.850911	1.15035e-07
FBgn0058191	CG40191	-0.87076	1.22038e-07
FBgn0050145	Obp57e	-3.47321	1.22463e-07
FBgn0033736	CG13154	6.20623	1.24623e-07
FBgn0040251	Ugt86Di	-2.74536	1.29592e-07
FBgn0038816	Lrrk	-0.766049	1.30732e-07
FBgn0037443	Dmtn	-0.581771	1.31284e-07
FBgn0263830	CG40486	0.977724	1.39118e-07
FBgn0033683	CG18343	1.98082	1.42076e-07
FBgn0051414	CG31414	1.05664	1.42224e-07
FBgn0260933	rempA	-0.790973	1.53811e-07
FBgn0034166	CG6472	-2.01464	1.58491e-07
FBgn0035388	CG2162	-0.447181	1.60388e-07
FBgn0000556	Ef1alpha48D	0.665045	1.75552e-07
FBgn0261871	dpr2	0.827231	1.89725e-07
FBgn0025676	CkIIalpha-i3	-0.819525	1.94159e-07
FBgn0030887	CG6867	0.544345	1.94159e-07
FBgn0261599	RpS29	0.607849	1.97053e-07
FBgn0036891	CG9372	0.820627	2.01433e-07
FBgn0038972	CG7054	1.10418	2.01433e-07
FBgn0086558	Ubi-p5E	1.99688	2.23504e-07
FBgn0031566	CG2818	0.70094	2.23504e-07
FBgn0050050	CG30050	-2.97102	2.25238e-07
FBgn0015033	Cyp4d8	0.957864	2.25238e-07
FBgn0033775	Cyp9h1	1.09096	2.27411e-07
FBgn0029798	CG4078	-1.41538	2.35404e-07
FBgn0040734	CG15065	2.32467	2.35453e-07
FBgn0038679	CG6040	-0.666738	2.40906e-07
FBgn0062928	pncr009:3L	-3.2813	2.62511e-07
FBgn0033491	CG18011	0.873983	2.63427e-07
FBgn0027584	CG4757	5.8864	2.74826e-07
FBgn0267185	CR45625	-5.20545	2.74975e-07
FBgn0052206	CG32206	-0.81359	2.81727e-07
FBgn0037488	CG14607	-3.9718	2.89713e-07
FBgn0033458	CG18446	-4.82992	2.90354e-07
FBgn0264745	CR44003	-4.32388	2.90655e-07
FBgn0052801	CG32801	2.04637	3.01687e-07
FBgn0041337	Cyp309a2	4.93189	3.01687e-07
FBgn0260995	CG42596	2.29033	3.11653e-07
FBgn0037478	CG2656	-1.18917	3.11653e-07
FBgn0002869	MtnB	3.72498	3.30711e-07
FBgn0038613	Vha100-4	6.19208	3.38116e-07
FBgn0037975	CG3397	-8.78641	3.45317e-07
FBgn0004401	Pep	0.437224	3.50206e-07
FBgn0267398	Yeti	-0.887297	3.73539e-07
FBgn0035539	slow	-0.790931	3.85698e-07
FBgn0053296	CG33296	1.61416	3.85758e-07
FBgn0016970	l(2)k10201	-1.09576	3.9287e-07
FBgn0038714	Cpr92A	4.47339	4.0541e-07
FBgn0050489	Cyp12d1-p	3.65607	4.1696e-07
FBgn0263780	CG17684	2.18893	4.20964e-07
FBgn0039925	Kif3C	1.48001	4.31247e-07
FBgn0034475	Obp56h	2.053	4.40414e-07
FBgn0003714	tko	-1.01236	4.5512e-07
FBgn0037503	CG14598	6.92251	4.59772e-07
FBgn0051755	SoYb	2.31118	4.59772e-07
FBgn0051704	CG31704	1.88475	4.78276e-07
FBgn0033749	achi	-0.831629	4.79683e-07
FBgn0023023	CRMP	0.429782	4.82236e-07
FBgn0250848	26-29-p	0.557604	4.88656e-07
FBgn0037371	Sym	-0.898737	4.90417e-07
FBgn0033043	Or42b	1.8628	5.28136e-07
FBgn0031936	CG13794	0.686878	5.28821e-07
FBgn0031327	CG5397	0.919699	5.35219e-07
FBgn0031560	CG16713	1.1432	5.48359e-07
FBgn0034512	CG18067	1.24837	5.55714e-07
FBgn0264272	mwh	0.996972	5.56713e-07
FBgn0040349	CG3699	1.26506	5.6004e-07
FBgn0053993	CG33993	1.57099	5.6202e-07
FBgn0259247	laccase2	-0.881541	5.64041e-07
FBgn0264077	Cnx14D	-7.85964	5.68384e-07
FBgn0035203	CG9149	-0.729315	5.74577e-07
FBgn0027780	U26	-0.685537	6.1418e-07
FBgn0022893	Df31	0.512785	6.26657e-07
FBgn0031935	CG13793	1.96932	6.32989e-07
FBgn0033912	RpS23	0.52008	6.68714e-07
FBgn0267472	CR45822	-7.71493	6.8345e-07
FBgn0001150	gt	-3.19365	6.94588e-07
FBgn0031645	CG3036	1.15697	6.97862e-07
FBgn0030246	CG1582	-0.607962	7.10499e-07
FBgn0261998	CG42816	3.49689	7.10657e-07
FBgn0037978	KLHL18	-0.764285	7.10961e-07
FBgn0261722	fwe	0.584107	7.11173e-07
FBgn0039628	CG11841	0.972383	7.15967e-07
FBgn0028956	mthl3	-2.01837	7.19556e-07
FBgn0034219	mthl4	-1.80995	7.19764e-07
FBgn0039098	GILT3	-3.00745	7.27601e-07
FBgn0029176	Ef1gamma	0.514352	7.3523e-07
FBgn0085209	CG34180	-1.72229	7.37559e-07
FBgn0034405	Jheh2	-0.82918	7.48801e-07
FBgn0085638	CG41378	1.06957	7.66093e-07
FBgn0050083	CG30083	1.53071	7.692e-07
FBgn0035499	Chd64	-0.402964	7.89307e-07
FBgn0052572	CG32572	4.43993	8.26234e-07
FBgn0036585	CG13071	-1.90053	8.3579e-07
FBgn0034761	CG4250	0.978547	8.45857e-07
FBgn0032775	CG17544	0.587726	8.84857e-07
FBgn0024989	CG3777	1.53043	8.99274e-07
FBgn0030795	ppk28	-1.81003	9.23545e-07
FBgn0003388	shd	2.96529	9.28314e-07
FBgn0053509	CG33509	3.26601	9.29046e-07
FBgn0003748	Treh	-0.895609	9.29046e-07
FBgn0035227	CG12090	1.04384	9.29046e-07
FBgn0069969	CG40498	-0.931466	9.33365e-07
FBgn0033748	vis	1.62694	9.48004e-07
FBgn0034045	CG8249	1.07166	9.53838e-07
FBgn0031737	obst-E	0.783322	9.66969e-07
FBgn0037845	CG14694	1.57806	9.66969e-07
FBgn0037979	GCC185	-0.957837	9.8217e-07
FBgn0027074	CG17324	-2.04943	1.0232e-06
FBgn0031302	CG14340	1.36954	1.0349e-06
FBgn0036825	RpL26	0.444117	1.08219e-06
FBgn0053143	CG33143	0.692514	1.10401e-06
FBgn0020236	ATPCL	0.724013	1.10401e-06
FBgn0039656	CG11951	0.93555	1.12665e-06
FBgn0038337	CG6125	0.782248	1.15842e-06
FBgn0039040	CG13833	0.914635	1.15842e-06
FBgn0040682	CG14664	-3.51049	1.16937e-06
FBgn0035151	CG17129	-1.43954	1.18906e-06
FBgn0039972	CG17018	1.56643	1.22937e-06
FBgn0037225	TwdlG	0.991434	1.25077e-06
FBgn0053474	CG33474	3.23336	1.25078e-06
FBgn0035791	CG8539	2.39507	1.26438e-06
FBgn0005614	trpl	0.99521	1.29825e-06
FBgn0038390	Rbf2	-2.90068	1.34371e-06
FBgn0035000	CG13578	1.88991	1.35139e-06
FBgn0035725	Mis12	1.60485	1.35462e-06
FBgn0051664	CG31664	1.2136	1.35828e-06
FBgn0025583	IM2	2.19212	1.39482e-06
FBgn0033521	CG12896	-4.57842	1.40843e-06
FBgn0261602	RpL8	0.458681	1.44394e-06
FBgn0033668	CG13188	1.80427	1.47403e-06
FBgn0032906	RPA2	1.90974	1.48825e-06
FBgn0035976	PGRP-LC	0.39877	1.50109e-06
FBgn0045064	bwa	0.449608	1.56849e-06
FBgn0050156	CG30156	1.22735	1.57019e-06
FBgn0038160	CG9759	1.07625	1.5818e-06
FBgn0261647	Axud1	0.480316	1.58865e-06
FBgn0061356	CG18003	0.806116	1.58865e-06
FBgn0030558	CG1461	0.729601	1.58865e-06
FBgn0020270	mre11	-1.57629	1.64523e-06
FBgn0027529	CG8920	-0.375136	1.65602e-06
FBgn0038439	Cad89D	1.39355	1.67875e-06
FBgn0037770	Art4	0.971681	1.68463e-06
FBgn0001189	hfw	0.531711	1.72222e-06
FBgn0035977	PGRP-LF	1.29636	1.73118e-06
FBgn0037976	Tk	0.686058	1.74049e-06
FBgn0020642	Lcp65Ac	2.06442	1.78725e-06
FBgn0011704	RnrS	0.735296	1.81164e-06
FBgn0032076	CG9510	1.02992	1.82318e-06
FBgn0036121	CG6310	-1.07552	1.85439e-06
FBgn0052650	CG32650	4.99662	1.85861e-06
FBgn0033855	link	3.40795	1.86278e-06
FBgn0037230	CG9780	0.666449	1.89163e-06
FBgn0002069	Aats-asp	-0.523051	1.95489e-06
FBgn0051103	CG31103	-0.665271	1.95489e-06
FBgn0028645	beat-Ib	0.831093	1.98123e-06
FBgn0039862	kek6	-0.860969	2.04858e-06
FBgn0038145	Droj2	0.361754	2.10204e-06
FBgn0032484	kek4	-0.698986	2.11343e-06
FBgn0036481	CG16959	1.15888	2.11343e-06
FBgn0011768	Fdh	0.4742	2.11343e-06
FBgn0033247	Nup44A	0.486897	2.17587e-06
FBgn0038320	Sra-1	-0.398722	2.18057e-06
FBgn0040582	CG5791	2.06952	2.22243e-06
FBgn0051116	ClC-a	-0.473031	2.25166e-06
FBgn0028484	Ack	-0.414387	2.27196e-06
FBgn0261545	CG42663	0.457692	2.27687e-06
FBgn0029879	APC7	3.41123	2.34719e-06
FBgn0032415	rho-6	1.70169	2.35447e-06
FBgn0014026	RpL7A	0.404843	2.37596e-06
FBgn0030136	RpS28b	0.390331	2.42719e-06
FBgn0050377	CG30377	2.22448	2.44798e-06
FBgn0083123	Uhg5	-1.19163	2.497e-06
FBgn0031695	Cyp4ac3	1.84163	2.64041e-06
FBgn0050163	Cpr60D	1.66418	2.64041e-06
FBgn0085419	Rgk2	-0.832012	2.64982e-06
FBgn0052641	CG32641	1.33762	2.65788e-06
FBgn0040849	Ir41a	2.65834	2.6906e-06
FBgn0030294	Pa1	0.552323	2.70347e-06
FBgn0012034	AcCoAS	0.750198	2.76729e-06
FBgn0259145	CG42260	1.69455	2.77555e-06
FBgn0010329	Tbh	0.422491	2.79345e-06
FBgn0033366	Ance-4	0.900259	2.81811e-06
FBgn0261625	CG42708	-0.703467	2.9463e-06
FBgn0051769	CG31769	0.616819	2.96555e-06
FBgn0015279	Pi3K92E	0.420391	2.98068e-06
FBgn0052726	CG32726	1.72605	3.05222e-06
FBgn0052282	Drsl4	3.11371	3.05222e-06
FBgn0034564	CG9344	-1.40065	3.0551e-06
FBgn0038163	CG10841	4.42363	3.07257e-06
FBgn0031730	CG7236	0.677312	3.08094e-06
FBgn0035575	CG7509	-0.82869	3.11175e-06
FBgn0041182	Tep2	0.752835	3.2274e-06
FBgn0034331	CG15067	1.2615	3.2274e-06
FBgn0050361	mtt	0.677033	3.26102e-06
FBgn0001311	kkv	1.60887	3.43671e-06
FBgn0032083	CG9541	0.717825	3.49696e-06
FBgn0038893	CG6353	-0.589122	3.50192e-06
FBgn0259151	CG42266	1.87777	3.53351e-06
FBgn0030803	CG4880	0.869552	3.54059e-06
FBgn0030607	dob	0.995183	3.59535e-06
FBgn0267585	CR45923	2.96059	3.61054e-06
FBgn0030073	CG10962	2.09422	3.7996e-06
FBgn0002622	RpS3	0.487207	3.81295e-06
FBgn0039178	CG6356	0.529187	3.83776e-06
FBgn0035146	CG13893	0.531473	3.83776e-06
FBgn0265274	Inx3	0.492382	3.90042e-06
FBgn0027571	CG3523	1.03422	3.90042e-06
FBgn0023479	Tequila	3.2715	3.91764e-06
FBgn0260388	CG42514	0.457864	3.92847e-06
FBgn0038865	CG10824	0.722709	3.99889e-06
FBgn0020304	drongo	-0.386154	4.01313e-06
FBgn0035769	CTCF	-0.387308	4.05565e-06
FBgn0035298	SCOT	0.71626	4.15969e-06
FBgn0017558	Pdk	-0.436386	4.21818e-06
FBgn0037896	ninaG	-0.877897	4.27902e-06
FBgn0034141	CG8311	0.578527	4.38336e-06
FBgn0086371	poly	-0.46731	4.46042e-06
FBgn0067905	IM14	-9.12491	4.49032e-06
FBgn0029114	Tollo	-0.92982	4.53281e-06
FBgn0030196	Psf3	0.769778	4.58458e-06
FBgn0037936	CG6908	-0.844088	4.59981e-06
FBgn0036484	Pex3	0.521809	4.60718e-06
FBgn0263093	CR43361	0.467839	4.60718e-06
FBgn0010409	RpL18A	0.354315	4.64679e-06
FBgn0030234	CG15211	-0.559306	4.64679e-06
FBgn0085256	CG34227	1.93942	4.74262e-06
FBgn0032652	CG6870	-0.726342	4.74982e-06
FBgn0025885	Inos	-0.533206	4.96374e-06
FBgn0000615	exu	2.37446	5.0314e-06
FBgn0004432	Cyp1	0.387845	5.07797e-06
FBgn0000053	ade3	1.41289	5.08294e-06
FBgn0032431	CG5435	-2.0767	5.10653e-06
FBgn0010288	Uch	-0.565302	5.12347e-06
FBgn0052745	CR32745	3.64332	5.14495e-06
FBgn0040922	CG15036	-2.2816	5.16371e-06
FBgn0039629	CG11842	1.15624	5.18855e-06
FBgn0033065	Cyp6w1	0.645248	5.21024e-06
FBgn0039332	alrm	-0.470846	5.28122e-06
FBgn0262902	CR43257	1.30714	5.28813e-06
FBgn0032455	Pih1D1	0.440027	5.38014e-06
FBgn0002939	ninaD	4.66904	5.51287e-06
FBgn0037063	CG9391	0.380833	5.52212e-06
FBgn0035189	CG9119	1.68903	5.61216e-06
FBgn0261804	CG42750	0.637491	5.64191e-06
FBgn0034329	IM1	2.48006	5.65174e-06
FBgn0029950	CG9657	-0.704866	5.67915e-06
FBgn0035975	PGRP-LA	0.475748	5.72344e-06
FBgn0265074	CR44185	2.39052	5.73787e-06
FBgn0022355	Tsf1	0.705138	5.73787e-06
FBgn0036046	Ilp2	-0.658346	5.86623e-06
FBgn0012036	Aldh	0.631139	5.89832e-06
FBgn0031773	Fbw5	-0.614388	5.97933e-06
FBgn0032908	CG9270	-2.24981	6.01614e-06
FBgn0013973	Gycbeta100B	0.453001	6.01614e-06
FBgn0034139	CG4927	-1.13318	6.01614e-06
FBgn0034974	CG16786	0.774423	6.07721e-06
FBgn0029639	CG14419	1.45258	6.07721e-06
FBgn0014135	bnl	-0.73953	6.16098e-06
FBgn0038462	CG17556	-0.752747	6.16098e-06
FBgn0263316	Mrp4	0.513859	6.23245e-06
FBgn0027621	Pfrx	0.423176	6.28767e-06
FBgn0029859	CG15892	0.96362	6.29526e-06
FBgn0263236	SP1029	0.465283	6.2957e-06
FBgn0037632	Tcp-1eta	0.482022	6.32477e-06
FBgn0030593	CG9512	0.831732	6.33756e-06
FBgn0083978	CG17672	-6.40541	6.34021e-06
FBgn0038858	CG5793	1.10857	6.67633e-06
FBgn0086673	CG13272	1.00432	6.9636e-06
FBgn0050410	Rpi	0.590246	7.00961e-06
FBgn0035040	CG4741	4.16559	7.0173e-06
FBgn0051324	CG31324	0.673727	7.0173e-06
FBgn0032773	fon	1.02303	7.02746e-06
FBgn0031080	CG12655	1.17387	7.06532e-06
FBgn0003567	su(Hw)	-0.50197	7.07231e-06
FBgn0038290	CG6912	3.63255	7.08958e-06
FBgn0034493	CG8908	1.32863	7.12889e-06
FBgn0005592	btl	0.674331	7.17438e-06
FBgn0033949	CG10131	1.21053	7.56137e-06
FBgn0023511	Edem1	-0.590663	7.68669e-06
FBgn0050005	GstT2	0.474969	7.68948e-06
FBgn0264462	CR43870	1.11015	7.8129e-06
FBgn0028523	CG5888	-0.519925	7.88683e-06
FBgn0263351	AP-2mu	0.609339	7.88683e-06
FBgn0033968	hui	1.20226	7.88683e-06
FBgn0031937	CG13795	0.650451	7.95652e-06
FBgn0031980	RpL36A	0.448221	7.97846e-06
FBgn0026592	Fie	-0.4086	8.00741e-06
FBgn0052251	Claspin	4.11838	8.09517e-06
FBgn0026602	Ady43A	-0.878205	8.11235e-06
FBgn0029588	CG14798	-1.67853	8.20388e-06
FBgn0037607	CG8036	0.619825	8.28121e-06
FBgn0032224	Sps2	0.566326	8.29247e-06
FBgn0261534	l(2)34Fc	1.41243	8.5948e-06
FBgn0036039	Naa60	-0.414548	8.64204e-06
FBgn0002306	sas	-0.397283	8.72253e-06
FBgn0023388	Dap160	-0.535521	8.74902e-06
FBgn0039766	CG15536	-0.827405	8.92138e-06
FBgn0086445	l(2)37Cd	-0.834897	9.02259e-06
FBgn0015247	Diap2	-0.367371	9.14724e-06
FBgn0003965	v	0.962993	9.18893e-06
FBgn0035050	ST6Gal	0.515605	9.2118e-06
FBgn0039817	CG15553	0.944286	9.24086e-06
FBgn0013686	mt:lrRNA	1.01997	9.30452e-06
FBgn0037222	CG14642	2.51723	9.33943e-06
FBgn0026015	Top3beta	-0.511311	9.37472e-06
FBgn0033358	CG8216	0.498785	9.37472e-06
FBgn0001208	Hn	0.574086	9.53906e-06
FBgn0010317	CycJ	-1.97412	9.5417e-06
FBgn0001125	Got2	0.695396	9.68894e-06
FBgn0050098	CG30098	4.85949	9.79944e-06
FBgn0000370	crc	-0.271077	9.95056e-06
FBgn0032684	CG10178	1.06083	9.98546e-06
FBgn0037217	CG14636	-1.25417	1.00039e-05
FBgn0038610	CG7675	0.775118	1.00845e-05
FBgn0031401	papi	-0.408059	1.01867e-05
FBgn0033304	Cyp6a13	1.28788	1.03219e-05
FBgn0033836	CG18278	-6.09641	1.05491e-05
FBgn0000564	Eh	6.89239	1.06802e-05
FBgn0029710	CG3568	1.10308	1.06802e-05
FBgn0040398	CG14629	0.508342	1.10355e-05
FBgn0031376	Der-1	-0.3611	1.1065e-05
FBgn0033135	Tsp42En	0.990964	1.11038e-05
FBgn0261532	cdm	-0.305584	1.11695e-05
FBgn0015591	AstA	0.477656	1.1276e-05
FBgn0264892	CR44083	6.79034	1.12798e-05
FBgn0035245	GC	0.605484	1.12811e-05
FBgn0001142	Gs1	0.590082	1.12867e-05
FBgn0014417	CG13397	0.873663	1.14162e-05
FBgn0039094	CG10184	1.21371	1.14162e-05
FBgn0266251	CR44946	-1.29951	1.18435e-05
FBgn0028899	CG31817	1.27549	1.18692e-05
FBgn0039102	SPE	0.469082	1.20037e-05
FBgn0263831	Gen	-2.15756	1.22037e-05
FBgn0031774	CG9147	-0.622095	1.22358e-05
FBgn0265814	CR44603	-1.75469	1.23255e-05
FBgn0052702	Cubn	0.946084	1.25554e-05
FBgn0034885	CG4019	0.749337	1.2626e-05
FBgn0029763	CG4165	0.446415	1.28373e-05
FBgn0037126	CG14567	2.55399	1.31435e-05
FBgn0039857	RpL6	0.309365	1.34271e-05
FBgn0266569	CG42259	0.671523	1.34466e-05
FBgn0085224	CG34195	2.06787	1.35317e-05
FBgn0046253	CG3502	1.7426	1.35317e-05
FBgn0037550	CG9667	-1.14374	1.37291e-05
FBgn0038198	Npc2b	0.580785	1.37648e-05
FBgn0003256	rl	-0.652855	1.38882e-05
FBgn0038330	CG14868	0.584054	1.38882e-05
FBgn0000536	eas	0.358975	1.39068e-05
FBgn0037980	CG3313	-0.975928	1.39899e-05
FBgn0043792	CG30427	0.890479	1.4063e-05
FBgn0259938	cwo	0.48408	1.41086e-05
FBgn0000557	Ef1alpha100E	0.376892	1.43221e-05
FBgn0020385	pug	0.85912	1.44539e-05
FBgn0032253	CG5322	0.924933	1.45939e-05
FBgn0035518	CG15011	0.504007	1.45989e-05
FBgn0013763	CG5210	0.496861	1.45989e-05
FBgn0014002	Pdi	0.403086	1.49928e-05
FBgn0010078	RpL23	0.412875	1.50456e-05
FBgn0030208	PPP4R2r	0.43017	1.60434e-05
FBgn0266711	EloC	0.526685	1.60434e-05
FBgn0032715	CG17597	0.474348	1.61552e-05
FBgn0030518	CG11134	0.691311	1.62879e-05
FBgn0051075	CG31075	0.931222	1.62901e-05
FBgn0053774	CG33774	0.718209	1.66229e-05
FBgn0016926	Pino	-0.622927	1.66327e-05
FBgn0032820	fbp	0.724375	1.66327e-05
FBgn0051855	CG31855	-0.517081	1.67893e-05
FBgn0033891	CG8067	-0.825622	1.69427e-05
FBgn0023477	Tal	0.627803	1.70353e-05
FBgn0030798	CG13003	-1.08686	1.75e-05
FBgn0032138	CG4364	-0.412134	1.77813e-05
FBgn0031835	CG11319	1.77163	1.81956e-05
FBgn0050009	CR30009	-1.75082	1.82722e-05
FBgn0004465	Su(P)	-0.681061	1.82993e-05
FBgn0031434	insv	1.01339	1.87199e-05
FBgn0004403	RpS14a	0.397728	1.89076e-05
FBgn0032869	CG17470	3.64681	1.90702e-05
FBgn0032258	CG7456	-0.547309	1.91568e-05
FBgn0010265	RpS13	0.285653	1.96331e-05
FBgn0266279	CR44964	1.2717	1.9659e-05
FBgn0038839	CG10830	1.38392	1.96619e-05
FBgn0002590	RpS5a	0.403963	1.98555e-05
FBgn0034165	CG6435	0.439976	2.02781e-05
FBgn0034364	CG5493	0.590218	2.02781e-05
FBgn0024944	Oamb	0.550588	2.03407e-05
FBgn0032282	CG7299	3.8179	2.03407e-05
FBgn0036684	CG3764	-0.296352	2.07632e-05
FBgn0033834	CG4744	4.22115	2.07969e-05
FBgn0259978	vlc	0.243834	2.08936e-05
FBgn0053138	AGBE	0.522837	2.08936e-05
FBgn0046685	Wsck	-0.385782	2.09214e-05
FBgn0003076	Pgm	0.471767	2.09309e-05
FBgn0053199	CG33199	-0.85025	2.09961e-05
FBgn0054008	CG34008	3.42344	2.17528e-05
FBgn0036008	CG3408	0.839827	2.17774e-05
FBgn0038047	CG5245	-2.26367	2.18041e-05
FBgn0000579	Eno	0.541259	2.18054e-05
FBgn0000120	Arr1	0.376296	2.18135e-05
FBgn0031294	IA-2	0.630992	2.19445e-05
FBgn0038878	CG3301	0.772727	2.21023e-05
FBgn0053510	CG33510	-3.9428	2.2662e-05
FBgn0263441	CR43464	4.19404	2.29392e-05
FBgn0000150	awd	0.344042	2.31962e-05
FBgn0001092	Gapdh2	0.367886	2.32435e-05
FBgn0039359	RpL27	0.386572	2.3369e-05
FBgn0033879	CG6543	0.519044	2.34205e-05
FBgn0039272	CG11836	-0.665018	2.34205e-05
FBgn0038257	smp-30	1.25018	2.36643e-05
FBgn0035207	CG9153	0.522307	2.38055e-05
FBgn0037304	CG1113	-1.43942	2.39162e-05
FBgn0038311	CG14864	-1.14777	2.39434e-05
FBgn0038818	Nep4	0.481771	2.40088e-05
FBgn0001942	eIF-4a	0.246404	2.40088e-05
FBgn0031561	CG16712	0.815543	2.44371e-05
FBgn0034408	sano	-0.481204	2.44854e-05
FBgn0054057	CG34057	-1.25161	2.45128e-05
FBgn0050033	CG30033	1.07671	2.45128e-05
FBgn0086451	l(2)k09022	-0.51316	2.49029e-05
FBgn0036053	iPLA2-VIA	0.286968	2.49466e-05
FBgn0030737	CG9914	1.12121	2.53694e-05
FBgn0001186	Hex-A	-0.54372	2.56206e-05
FBgn0267337	rn	0.547559	2.56652e-05
FBgn0025592	Gyk	0.405479	2.57029e-05
FBgn0266129	lov	0.459346	2.58162e-05
FBgn0262150	CG42876	7.64922	2.59382e-05
FBgn0024807	DIP1	0.415754	2.61951e-05
FBgn0266005	CR44779	2.36932	2.62249e-05
FBgn0085417	natalisin	0.852673	2.63641e-05
FBgn0000018	abo	-0.58406	2.67167e-05
FBgn0000109	Aprt	-0.843062	2.67167e-05
FBgn0033426	CG1814	-0.332724	2.70276e-05
FBgn0039525	CG5646	-0.608496	2.70676e-05
FBgn0038930	CG5778	1.2496	2.70895e-05
FBgn0033204	CG2065	-1.33263	2.70895e-05
FBgn0263973	jv	0.619302	2.79009e-05
FBgn0261597	RpS26	0.369113	2.80482e-05
FBgn0003944	Ubx	5.61437	2.81509e-05
FBgn0038889	CG7922	-0.573459	2.81509e-05
FBgn0031148	Cbs	0.471797	2.84069e-05
FBgn0035734	CG14823	0.716247	2.90035e-05
FBgn0032429	CG5446	-0.601043	2.90479e-05
FBgn0052195	CG32195	-0.425482	2.95765e-05
FBgn0004237	Hrb87F	0.283219	2.96439e-05
FBgn0027588	CG14476	0.305936	2.98583e-05
FBgn0262570	CG43110	1.45282	3.00037e-05
FBgn0036877	CG9452	-0.759714	3.05725e-05
FBgn0053508	ppk13	-2.89287	3.06327e-05
FBgn0050289	CG30289	2.58026	3.06752e-05
FBgn0266000	CG44774	0.363981	3.07099e-05
FBgn0002593	RpLP1	0.398157	3.07099e-05
FBgn0025286	RpL31	0.390054	3.07383e-05
FBgn0031694	Cyp4ac2	0.59969	3.10312e-05
FBgn0028519	CG4500	6.93081	3.12009e-05
FBgn0035915	S-Lap1	1.49807	3.21513e-05
FBgn0034381	List	0.548337	3.26475e-05
FBgn0035308	CG15822	1.0147	3.309e-05
FBgn0037236	Skp2	0.747979	3.31728e-05
FBgn0085732	CR40190	-1.41251	3.31728e-05
FBgn0039757	RpS7	0.305843	3.35321e-05
FBgn0264835	CR44043	2.44615	3.43297e-05
FBgn0036557	mRpS31	-0.666376	3.44626e-05
FBgn0039914	mav	0.345017	3.47972e-05
FBgn0000719	fog	0.383242	3.48099e-05
FBgn0031263	CG2789	0.402785	3.49033e-05
FBgn0035187	Trh	0.59656	3.49863e-05
FBgn0263321	CG43402	-2.0127	3.49863e-05
FBgn0036116	CG7888	-0.436631	3.51263e-05
FBgn0035484	CG11594	0.758563	3.5265e-05
FBgn0025391	Scgdelta	0.600366	3.54037e-05
FBgn0260441	RpS12	0.360473	3.58912e-05
FBgn0259233	CG42331	0.711579	3.60484e-05
FBgn0028700	RfC38	-0.658017	3.60484e-05
FBgn0001987	Gli	-0.454804	3.64395e-05
FBgn0045761	CHKov1	-0.416375	3.72395e-05
FBgn0034328	IM23	5.70983	3.73379e-05
FBgn0025680	cry	0.51547	3.81306e-05
FBgn0013765	cnn	-0.296243	3.81622e-05
FBgn0005564	Shal	0.483552	3.83517e-05
FBgn0266918	CG32486	-0.236376	3.84956e-05
FBgn0261596	RpS24	0.373068	3.85855e-05
FBgn0031459	CG2862	0.338361	3.85966e-05
FBgn0031520	CG8837	-0.593853	3.85966e-05
FBgn0020765	Acp65Aa	2.70213	3.90161e-05
FBgn0266598	Kmn2	-2.17081	3.90161e-05
FBgn0035204	CG2277	-0.354639	3.9031e-05
FBgn0041234	Gr59f	3.08891	3.93595e-05
FBgn0031305	Iris	-0.721576	3.9479e-05
FBgn0259683	Ir40a	0.80262	3.95473e-05
FBgn0034697	GM130	0.529547	3.95674e-05
FBgn0064237	Idgf5	0.824625	3.97517e-05
FBgn0028473	Non1	-0.44107	3.98026e-05
FBgn0001124	Got1	0.432917	4.0001e-05
FBgn0037906	PGRP-LB	0.922753	4.0001e-05
FBgn0261649	tinc	0.519196	4.0001e-05
FBgn0011660	Pms2	-0.867568	4.01138e-05
FBgn0040001	CG17374	1.55108	4.019e-05
FBgn0037580	DppIII	0.335042	4.02718e-05
FBgn0267012	CR45456	-2.04745	4.02718e-05
FBgn0032281	CG17107	1.46745	4.06285e-05
FBgn0085485	CG34456	-1.011	4.09077e-05
FBgn0039241	CG11089	1.37111	4.09077e-05
FBgn0053926	CG33926	-3.31643	4.15251e-05
FBgn0034505	CG16739	1.60144	4.15699e-05
FBgn0037635	CG9837	1.07326	4.18275e-05
FBgn0031887	CG11289	4.35731	4.18983e-05
FBgn0033948	CG12863	-0.855349	4.22624e-05
FBgn0032086	CG17906	-4.07035	4.22624e-05
FBgn0003227	rec	-0.915152	4.24558e-05
FBgn0026399	Or85e	1.12627	4.27621e-05
FBgn0030398	Cpr11B	1.0929	4.27621e-05
FBgn0003390	shf	0.866753	4.3632e-05
FBgn0033942	Cpr51A	2.81887	4.37366e-05
FBgn0036266	CG5626	-1.12571	4.3781e-05
FBgn0013767	Crz	0.805641	4.38111e-05
FBgn0058470	CG40470	0.575039	4.43508e-05
FBgn0033904	CG18327	1.34885	4.50306e-05
FBgn0037433	CG17919	0.59956	4.50663e-05
FBgn0086710	RpL30	0.346866	4.55367e-05
FBgn0036030	CG6767	0.660655	4.58254e-05
FBgn0035158	CG13895	-0.7352	4.6382e-05
FBgn0035090	CG2736	0.619406	4.67612e-05
FBgn0038834	RpS30	0.313403	4.70682e-05
FBgn0265344	CR44298	-1.51841	4.72405e-05
FBgn0085736	CG40472	1.36237	4.74066e-05
FBgn0015221	Fer2LCH	0.417649	4.76437e-05
FBgn0038172	Adgf-D	0.590968	4.77838e-05
FBgn0033061	CG14590	0.956342	4.8149e-05
FBgn0262539	CG43093	-0.844204	4.82306e-05
FBgn0036240	CG6928	-0.89319	4.82306e-05
FBgn0250908	beat-VII	1.33726	4.84544e-05
FBgn0031068	Alr	-0.554955	4.86373e-05
FBgn0013813	Dhc98D	-1.86807	4.86905e-05
FBgn0004569	aos	-0.625563	4.88593e-05
FBgn0039238	CG7016	0.613596	4.97602e-05
FBgn0026268	antdh	0.751672	5.04205e-05
FBgn0036663	CG9674	0.376292	5.06958e-05
FBgn0030230	Rph	0.313142	5.16496e-05
FBgn0026737	CG6171	-0.555942	5.17669e-05
FBgn0032752	CG10702	0.698266	5.22542e-05
FBgn0024289	Sodh-1	1.05311	5.22956e-05
FBgn0263864	Dark	-0.318105	5.28466e-05
FBgn0038435	Gyc-89Da	1.25046	5.30034e-05
FBgn0030724	Nipsnap	0.336865	5.30187e-05
FBgn0085440	CG34411	-0.860976	5.31783e-05
FBgn0038173	Adgf-C	0.605767	5.36526e-05
FBgn0034098	krimp	2.55402	5.4072e-05
FBgn0036876	CG9451	0.733892	5.42687e-05
FBgn0040253	Ugt86Dg	2.00946	5.47222e-05
FBgn0020493	Dad	-0.319108	5.48327e-05
FBgn0037156	CG11523	-0.550787	5.66143e-05
FBgn0037998	CG4848	-0.319379	5.69147e-05
FBgn0029648	CG3603	0.688597	5.77167e-05
FBgn0027788	Hey	-1.81125	5.77441e-05
FBgn0034354	GstE11	0.789261	5.81037e-05
FBgn0267240	CR45680	8.20955	5.81888e-05
FBgn0011202	dia	-0.445661	5.84119e-05
FBgn0000037	mAChR-A	0.786516	5.96267e-05
FBgn0036144	GlcAT-P	0.339463	5.99796e-05
FBgn0023178	Pdf	0.535853	5.99796e-05
FBgn0267693	CR46029	0.628558	6.0763e-05
FBgn0050460	CG30460	-0.485652	6.08899e-05
FBgn0038890	CG7956	0.275526	6.10192e-05
FBgn0037722	CG8319	1.83972	6.12815e-05
FBgn0003210	rb	-0.294039	6.15188e-05
FBgn0000246	c(3)G	-0.589381	6.22465e-05
FBgn0036380	CG8757	2.95424	6.26776e-05
FBgn0033246	ACC	0.541919	6.29652e-05
FBgn0030187	Ipod	2.50057	6.40193e-05
FBgn0034786	CG13531	-0.561534	6.40612e-05
FBgn0034876	wmd	-0.370659	6.41225e-05
FBgn0250910	Octbeta3R	0.763982	6.50337e-05
FBgn0004049	yrt	-0.268166	6.54965e-05
FBgn0010411	RpS18	0.356601	6.71062e-05
FBgn0035422	RpL28	0.30176	6.73594e-05
FBgn0051344	CG31344	-0.523789	6.82719e-05
FBgn0260475	CG30059	4.40414	6.82883e-05
FBgn0267624	CR45962	-0.92451	6.84675e-05
FBgn0053123	CG33123	-0.330202	6.86937e-05
FBgn0259236	comm3	0.576063	6.8761e-05
FBgn0034237	eIF3-S9	0.256411	6.91202e-05
FBgn0083984	CG34148	-0.577312	7.03109e-05
FBgn0028509	CenG1A	0.406406	7.13193e-05
FBgn0267450	CR45800	1.22274	7.13793e-05
FBgn0031634	Ir25a	0.692265	7.22886e-05
FBgn0051326	CG31326	0.419742	7.24206e-05
FBgn0038412	Zip89B	1.05796	7.28354e-05
FBgn0027791	O-fut2	-0.625594	7.36418e-05
FBgn0029608	CG3091	0.411855	7.37308e-05
FBgn0037578	CG9601	0.417387	7.44751e-05
FBgn0037413	Osi5	2.39865	7.44795e-05
FBgn0035279	Cpr62Ba	-1.85897	7.45773e-05
FBgn0015040	Cyp9c1	0.570622	7.46673e-05
FBgn0031318	CG4887	0.289041	7.49215e-05
FBgn0034029	eIF2B-gamma	-0.355658	7.55227e-05
FBgn0001995	mRpL4	-0.44675	7.55748e-05
FBgn0062961	pncr016:2R	0.839258	7.57977e-05
FBgn0030041	CG12116	1.18341	7.64263e-05
FBgn0015541	sda	0.383699	7.74087e-05
FBgn0039357	CG4743	-0.69871	7.74965e-05
FBgn0028546	ics	-0.452892	7.75889e-05
FBgn0020389	Papss	-0.338882	7.80305e-05
FBgn0035538	DopEcR	0.474546	7.80305e-05
FBgn0023094	cyc	0.371686	7.80305e-05
FBgn0034688	CG11474	0.382149	7.80466e-05
FBgn0005612	Sox14	-0.871941	7.91016e-05
FBgn0038214	CG9616	1.8184	7.94417e-05
FBgn0265813	CR44602	5.69367	7.94582e-05
FBgn0263346	CG43427	-0.305474	8.10544e-05
FBgn0039311	CG10513	-0.959424	8.16763e-05
FBgn0027929	NimB1	0.549275	8.21439e-05
FBgn0050295	Ipk1	-1.76029	8.21605e-05
FBgn0264785	Hph	0.385314	8.2788e-05
FBgn0032170	CG4658	-0.305907	8.32418e-05
FBgn0259831	CG34309	0.829199	8.5879e-05
FBgn0050046	CG30046	0.485073	8.5879e-05
FBgn0030617	CG9095	-0.837714	8.5879e-05
FBgn0035461	ntc	-0.370203	8.60089e-05
FBgn0032840	sNPF	0.375305	8.69409e-05
FBgn0030841	CG8568	2.11962	8.73786e-05
FBgn0017561	Ork1	0.697836	8.7485e-05
FBgn0259226	CG42326	-0.687588	8.75205e-05
FBgn0024329	Mekk1	-0.371155	8.75222e-05
FBgn0032160	CG4598	0.452397	8.84629e-05
FBgn0029771	CG12730	0.347584	8.93238e-05
FBgn0032020	CG7787	-0.831074	8.97583e-05
FBgn0004583	ex	-0.543551	9.06516e-05
FBgn0039316	CG11893	5.48294	9.11604e-05
FBgn0063492	GstE8	1.24672	9.16816e-05
FBgn0017581	Lk6	0.300024	9.2384e-05
FBgn0010660	Nup214	0.389263	9.2384e-05
FBgn0030968	CG7322	0.817352	9.24438e-05
FBgn0266331	CR44996	-2.09458	9.26644e-05
FBgn0033359	CG8213	2.26685	9.28435e-05
FBgn0050456	CG30456	0.884289	9.38733e-05
FBgn0266828	CR45290	2.32693	9.38733e-05
FBgn0038478	cal1	-0.678591	9.38733e-05
FBgn0031344	CG7420	-0.483177	9.40519e-05
FBgn0025835	CG17707	1.14467	9.42169e-05
FBgn0033272	RagC-D	-0.280726	9.44098e-05
FBgn0263738	Ada2a	-0.55507	9.45196e-05
FBgn0038180	Cht5	1.39866	9.53848e-05
FBgn0085397	Fili	0.394693	9.55062e-05
FBgn0036745	CG7484	0.566908	9.58355e-05
FBgn0031110	Obp19b	-2.82702	9.58355e-05
FBgn0039747	AdoR	-0.491166	9.63229e-05
FBgn0038115	CG7966	0.486484	9.64808e-05
FBgn0004513	Mdr65	0.306616	9.65485e-05
FBgn0036332	CG11261	-0.786328	9.82018e-05
FBgn0020907	Scp2	0.303727	9.9001e-05
FBgn0016685	Nlp	0.36951	9.94003e-05
FBgn0029851	CG14445	-0.482184	9.94003e-05
FBgn0034543	CG30152	-0.318878	9.95492e-05
FBgn0015829	TfIIEbeta	-0.345265	0.000100078
FBgn0260446	GABA-B-R1	0.330371	0.000100108
FBgn0086254	CG6084	0.4373	0.000100128
FBgn0033911	VGAT	0.347844	0.00010051
FBgn0036732	Oatp74D	0.408635	0.000100564
FBgn0036740	Vps60	-0.356364	0.000100782
FBgn0032482	Pect	0.471978	0.000102204
FBgn0263025	CG43320	-0.742165	0.000102279
FBgn0034693	CG11073	0.374427	0.000102346
FBgn0052392	CG32392	0.435376	0.000102907
FBgn0051028	CG31028	-0.767354	0.000103065
FBgn0030156	CG15247	-1.06606	0.000103282
FBgn0035999	CG3552	-0.714923	0.000103782
FBgn0039959	CG17514	0.508861	0.000104006
FBgn0265498	CR44367	1.43525	0.000104828
FBgn0032195	CG4908	0.482598	0.000106352
FBgn0033903	CG8323	0.304886	0.000106973
FBgn0020910	RpL3	0.338017	0.000107046
FBgn0052649	CG32649	-0.534053	0.000107112
FBgn0039226	Ude	0.661572	0.000107252
FBgn0034346	CG12263	-0.369611	0.000108833
FBgn0266428	CR43463	-1.61885	0.000109252
FBgn0000592	Est-6	0.415766	0.000110345
FBgn0028978	trbl	-0.977643	0.000110782
FBgn0053281	CG33281	-5.2518	0.000110801
FBgn0032644	CG5131	-0.594285	0.000112049
FBgn0052029	Cpr66D	-2.30385	0.000112076
FBgn0037714	CG9396	0.616919	0.000112254
FBgn0262741	MRE23	0.407418	0.000113107
FBgn0032634	Rpb11	-0.571114	0.000113756
FBgn0036984	CG13248	0.278078	0.000113984
FBgn0033699	RpS11	0.313052	0.000114025
FBgn0003074	Pgi	0.403871	0.000115561
FBgn0031925	Cyp4d21	-0.67202	0.000116357
FBgn0046875	Obp83g	1.76311	0.000116888
FBgn0044812	TotC	-6.13401	0.000117582
FBgn0030816	CG16700	0.320766	0.000118365
FBgn0027356	Amph	-0.276679	0.000119201
FBgn0033597	Cpr47Ea	1.92436	0.000119373
FBgn0035199	CG9134	0.684658	0.000119434
FBgn0035878	CG7182	-0.352536	0.00011981
FBgn0020415	Idgf2	0.472837	0.000119955
FBgn0038455	CG14907	-0.791835	0.000122897
FBgn0031592	Art2	1.1454	0.00012313
FBgn0086362	spn-F	-0.279757	0.000123451
FBgn0031970	CG7227	-1.31894	0.000123895
FBgn0034931	CG2812	-0.579238	0.000124006
FBgn0037415	Osi8	0.557837	0.000124052
FBgn0033214	CG1941	-1.08205	0.000125859
FBgn0035978	UGP	0.464451	0.00012626
FBgn0039807	CG15546	-0.663853	0.000126376
FBgn0005664	Cry	2.60803	0.000126764
FBgn0028543	NimB2	0.434853	0.000127076
FBgn0033777	CG17574	-0.375673	0.000127699
FBgn0040493	grsm	0.401885	0.000128081
FBgn0267089	CR45533	0.985875	0.000128388
FBgn0038830	CG17272	0.573684	0.000128654
FBgn0265068	CR44179	1.73144	0.000129412
FBgn0261561	CG42675	-0.841986	0.000130438
FBgn0033738	DUBAI	-0.268087	0.000131276
FBgn0003888	betaTub60D	-0.589671	0.000131773
FBgn0051826	CG31826	0.760452	0.000134059
FBgn0015372	RabX1	-0.296383	0.000134354
FBgn0035206	CG9186	0.526359	0.000135267
FBgn0259697	nvd	1.48133	0.000136608
FBgn0032048	Dh31	0.466287	0.00013767
FBgn0037410	Osi2	5.70796	0.000138346
FBgn0039044	p53	0.600986	0.000138367
FBgn0005775	Con	0.358146	0.000138671
FBgn0000566	Eip55E	0.557217	0.000138895
FBgn0039874	CG2135	0.372297	0.00013895
FBgn0029785	RpL35	0.301183	0.00013962
FBgn0033158	CG12164	-3.88758	0.00014041
FBgn0015321	Ubc4	-0.284236	0.000140755
FBgn0031976	CG7367	1.7868	0.000140841
FBgn0004797	mdy	0.778776	0.000140882
FBgn0032393	CG12264	-0.373688	0.000141231
FBgn0085371	CG34342	0.720234	0.000141231
FBgn0032685	CG10211	0.956951	0.000141231
FBgn0015039	Cyp9b2	-0.730002	0.000141305
FBgn0037908	dpr5	0.465241	0.000141892
FBgn0261535	l(2)34Fd	-0.407023	0.000141994
FBgn0027600	obst-B	2.42742	0.000142187
FBgn0051973	Cda5	0.571129	0.000142533
FBgn0033555	RpS15Ab	-0.627639	0.000142556
FBgn0041180	Tep4	0.43899	0.000143763
FBgn0083141	Spn28B	-2.96571	0.000144984
FBgn0003479	spn-A	-0.794755	0.000145035
FBgn0028396	TotA	-3.2692	0.000145338
FBgn0010803	Aats-trp	-0.317887	0.000146121
FBgn0026415	Idgf4	0.517724	0.000146121
FBgn0039665	CG2310	-0.637995	0.000146662
FBgn0038247	Cad88C	1.26285	0.000146679
FBgn0032480	Edem2	0.191843	0.000149161
FBgn0000473	Cyp6a2	1.17335	0.000149348
FBgn0050101	CG30101	1.34439	0.000149348
FBgn0032022	CG14275	-0.424176	0.000150734
FBgn0038494	beat-IIb	0.286036	0.000150734
FBgn0029720	CG3009	0.272626	0.000150908
FBgn0038705	CG11626	1.32876	0.00015095
FBgn0028370	kek3	0.394449	0.000150988
FBgn0029762	NAAT1	0.494239	0.000151851
FBgn0001227	Hsp67Ba	0.60304	0.000151929
FBgn0032472	CG9928	0.664942	0.000153181
FBgn0025865	Cortactin	-0.302439	0.000153519
FBgn0051019	CG31019	1.07287	0.00015459
FBgn0266819	CR45281	-0.953622	0.00015696
FBgn0266417	CG45057	-0.247239	0.000156984
FBgn0038142	CheA87a	-2.63387	0.000158607
FBgn0030478	CG1640	0.219574	0.000158607
FBgn0035726	CG9953	0.264346	0.000158823
FBgn0250791	alphaSnap	0.195248	0.000158981
FBgn0032493	CG15479	-1.73142	0.000159039
FBgn0051126	CG31126	-0.48987	0.000160811
FBgn0033232	CG12159	0.453389	0.000160985
FBgn0263390	Nha2	0.410933	0.000162658
FBgn0033289	CG2121	-0.562779	0.000162681
FBgn0053303	CG33303	0.325738	0.000163659
FBgn0040736	IM3	1.09655	0.000163993
FBgn0033259	CG11210	0.289077	0.000164017
FBgn0040817	CG14132	-0.506971	0.000164406
FBgn0039161	CG13606	0.692071	0.000165211
FBgn0262782	Mdh1	0.32808	0.000165211
FBgn0267542	CR45882	-1.15071	0.000165211
FBgn0038986	CG5278	1.23437	0.000166174
FBgn0003090	pk	0.669299	0.000166174
FBgn0000559	EF2	0.235026	0.000166952
FBgn0261508	CG42656	-2.48313	0.000167086
FBgn0264503	CG43902	0.456105	0.000168317
FBgn0038788	Sirt2	0.248065	0.000168317
FBgn0263076	Klp54D	0.715555	0.00017094
FBgn0011336	OstStt3	0.271168	0.00017546
FBgn0250868	CG42239	0.505878	0.00017599
FBgn0051636	CG31636	-0.932609	0.000177913
FBgn0027836	Dgp-1	-0.269348	0.00017805
FBgn0024285	Srp54	-0.37222	0.000178153
FBgn0038948	PSR	-0.366599	0.000178958
FBgn0019948	Phm	-0.297214	0.000179505
FBgn0264794	CR44024	0.415968	0.000179578
FBgn0039816	CG11317	0.395042	0.000181181
FBgn0033450	Lsm11	0.879862	0.000182043
FBgn0041194	Prat2	0.587739	0.000182043
FBgn0037297	CG1116	-0.321862	0.000182616
FBgn0014868	Ost48	0.3656	0.000182657
FBgn0034392	MFS15	-0.291705	0.000183113
FBgn0038398	sxe2	-0.557013	0.000184582
FBgn0262533	CR43087	2.52828	0.000185196
FBgn0038680	Cyp12a5	1.70063	0.000185817
FBgn0259198	CG42302	3.52445	0.000188355
FBgn0038742	Arc42	0.360192	0.000190236
FBgn0028940	Cyp28a5	0.355819	0.000194187
FBgn0053516	dpr3	0.3614	0.000197641
FBgn0038593	Vps39	0.327122	0.000197641
FBgn0033464	CG1441	0.746581	0.000197935
FBgn0261530	nbs	-0.509303	0.00019809
FBgn0032478	CG5458	2.476	0.000198224
FBgn0266745	CG45218	1.27052	0.000198988
FBgn0033943	CG12869	-2.66158	0.000199059
FBgn0003159	ptr	-0.28165	0.000199077
FBgn0035232	CG12099	0.223288	0.000199279
FBgn0030993	Mec2	-1.08155	0.00019949
FBgn0263459	snoRNA:2R:9445410	1.93365	0.000201031
FBgn0051495	CG31495	0.591387	0.000201189
FBgn0001137	grk	-0.529591	0.000201189
FBgn0040318	HGTX	1.1405	0.000202698
FBgn0024740	Lip2	0.824023	0.000202802
FBgn0033482	CG1371	0.493628	0.000203008
FBgn0039564	CG5527	0.735729	0.000203139
FBgn0037090	Est-Q	0.732708	0.000203385
FBgn0032025	CG7778	1.07043	0.000203432
FBgn0039207	CG5789	0.460016	0.000203477
FBgn0264815	Pde1c	-0.381911	0.000204932
FBgn0037943	CG14722	-0.316853	0.000205502
FBgn0046258	CG12880	1.2029	0.000209169
FBgn0033153	Gadd45	-1.07352	0.000209169
FBgn0031535	CG12795	0.526112	0.000209169
FBgn0051030	CG31030	0.240267	0.000209267
FBgn0034880	ItgalphaPS5	2.91351	0.000209902
FBgn0039613	CG14527	-0.656924	0.000210835
FBgn0029990	CG2233	0.938012	0.000210941
FBgn0051145	CG31145	0.232623	0.000211935
FBgn0083970	CG34134	-0.747399	0.000213419
FBgn0031538	CG3246	0.522387	0.000217503
FBgn0024980	Syx4	0.348761	0.000218404
FBgn0037093	Cdk12	0.230253	0.000218871
FBgn0052683	CG32683	0.392418	0.000219057
FBgn0032286	CG7300	5.73426	0.000219491
FBgn0083940	RhoU	0.531641	0.000221395
FBgn0002719	Men	0.892511	0.000221601
FBgn0030403	CG1824	-0.356349	0.000221829
FBgn0004839	otk	0.457839	0.000223249
FBgn0034218	CG18467	0.759965	0.000223931
FBgn0033997	Ir51a	-3.13765	0.000224656
FBgn0040092	lectin-46Cb	-2.08298	0.000225537
FBgn0261563	wb	0.707987	0.000225543
FBgn0047095	CG33939	-1.08256	0.00022612
FBgn0037818	CG6465	-0.565688	0.00022745
FBgn0039354	Lgr3	0.679205	0.00022747
FBgn0034753	CG2852	0.362442	0.000229303
FBgn0034479	CG8654	1.35269	0.000230831
FBgn0038692	CG3773	-0.453647	0.000230921
FBgn0014075	Ugt	0.304189	0.000231873
FBgn0038233	HtrA2	-0.487248	0.000232436
FBgn0039674	CG1907	0.390861	0.000232436
FBgn0003257	r-l	-0.764863	0.000235595
FBgn0036595	CG13046	-3.05847	0.00023674
FBgn0004404	RpS14b	0.357987	0.000239257
FBgn0040942	CG12643	0.735586	0.000241846
FBgn0034535	CG11110	-0.549073	0.00024287
FBgn0050121	CR30121	4.20854	0.000243763
FBgn0035781	CG8560	2.52991	0.000243856
FBgn0085194	CG34165	1.34887	0.000243856
FBgn0037329	CG12162	-0.386412	0.000244449
FBgn0039682	Obp99c	0.780811	0.000244931
FBgn0032639	CG18563	1.72687	0.000246584
FBgn0262141	CG42867	3.52932	0.000247321
FBgn0266369	Mtp	0.507778	0.00024778
FBgn0052194	CR32194	0.892601	0.000248499
FBgn0034013	unc-5	0.496175	0.00024916
FBgn0261373	CG33228	-0.710249	0.000250659
FBgn0024995	CG2680	0.603319	0.000250716
FBgn0017429	CG5989	-0.374929	0.00025085
FBgn0025336	CG4882	-0.329112	0.00025085
FBgn0033320	CG8586	0.365657	0.000252065
FBgn0264310	CR43785	1.82415	0.000253622
FBgn0039250	Mink	-1.01461	0.000254087
FBgn0266408	CR45048	-2.13805	0.000254759
FBgn0029994	CG2254	0.345919	0.000255137
FBgn0038179	CG9312	0.693639	0.000255662
FBgn0051809	CG31809	-3.88096	0.000255662
FBgn0013325	RpL11	0.415452	0.000256694
FBgn0036125	CG6279	1.23288	0.000261598
FBgn0036934	sNPF-R	0.340474	0.000261598
FBgn0038980	Octbeta1R	0.465396	0.000262058
FBgn0259221	CG42321	0.336857	0.000262108
FBgn0035495	CG14989	0.274501	0.000263303
FBgn0041160	comm2	0.688706	0.000264306
FBgn0040466	Dip2	-0.599959	0.000264306
FBgn0001404	egh	-0.300088	0.000265314
FBgn0032734	CG15169	0.624474	0.000266965
FBgn0263240	Coop	0.536739	0.000267059
FBgn0032015	Ostgamma	0.281861	0.000268275
FBgn0265182	CG44247	0.271125	0.000270975
FBgn0033518	Prx2540-2	1.12872	0.000272324
FBgn0262808	CG43179	3.28432	0.00027376
FBgn0087012	5-HT2A	0.445836	0.000276494
FBgn0259738	CG42392	-0.649263	0.000276819
FBgn0034138	RpS15	0.269022	0.00027784
FBgn0032470	CG5142	-0.678886	0.000278607
FBgn0027111	miple	0.273747	0.00027905
FBgn0034391	CG15080	1.18439	0.000279846
FBgn0038279	Sdr	0.434606	0.000280112
FBgn0030160	CG9691	0.500851	0.000281388
FBgn0004777	Ccp84Ag	4.64356	0.000283028
FBgn0024230	Hs2st	0.295963	0.000284181
FBgn0267270	CR45706	-1.70595	0.000284271
FBgn0052191	CG32191	0.609109	0.00028532
FBgn0038880	SIFaR	0.474442	0.000285754
FBgn0029765	CG16756	0.686982	0.000286957
FBgn0032907	CG9272	-0.986474	0.000288652
FBgn0033303	Cyp6a15Psi	1.81496	0.000288652
FBgn0027296	temp	-0.302713	0.000289289
FBgn0037338	Snm1	-0.601864	0.000289779
FBgn0266099	CG44836	-0.981983	0.000290388
FBgn0264907	CG44098	-0.423703	0.000291449
FBgn0039465	Tsp97E	0.266031	0.000293836
FBgn0032252	loh	0.66041	0.00029577
FBgn0000479	dnc	-0.484852	0.000296549
FBgn0030090	fend	-0.235169	0.000301429
FBgn0032895	twit	-0.545582	0.000301542
FBgn0035294	Mfap1	-0.515826	0.000301921
FBgn0029858	CG15896	0.657414	0.00030337
FBgn0031313	CG5080	-0.467292	0.000304037
FBgn0259896	NimC1	-0.804887	0.000305311
FBgn0038420	CG10311	-0.266719	0.000305984
FBgn0036260	Rh7	-0.474455	0.000308368
FBgn0051706	CG31706	0.371453	0.000308683
FBgn0020258	ppk	-0.574978	0.000310317
FBgn0029969	CG10932	-0.502608	0.000311409
FBgn0250867	CG42238	-0.382859	0.000311618
FBgn0032031	CG13390	-0.304431	0.000312209
FBgn0267028	CR45472	1.08565	0.000316762
FBgn0051199	CG31199	0.374736	0.000317043
FBgn0031851	Aatf	-0.512263	0.000318729
FBgn0031081	Nep3	0.271081	0.000320631
FBgn0028888	CG4168	-0.346374	0.00032426
FBgn0053777	CG33777	1.15536	0.000325051
FBgn0266692	CR45182	1.20509	0.000325051
FBgn0034914	CG5554	0.393037	0.000325246
FBgn0032124	CG17855	1.91301	0.000328211
FBgn0029814	CG15765	0.372081	0.000328211
FBgn0262518	Rab8	-0.205724	0.000330329
FBgn0027375	RecQ5	0.474072	0.000331162
FBgn0028424	JhI-26	-0.421644	0.000331165
FBgn0031562	CG3604	0.701464	0.00033296
FBgn0037850	CG14695	1.01851	0.000333892
FBgn0085399	CG34370	0.37274	0.000336911
FBgn0039713	RpS8	0.241459	0.000337307
FBgn0031791	AANATL2	1.70397	0.000337333
FBgn0086898	dgo	0.558549	0.000337333
FBgn0033313	Cirl	0.334325	0.000338528
FBgn0034419	CG15111	0.24432	0.000339286
FBgn0011274	Dif	0.20903	0.000339305
FBgn0036918	CG7770	0.346264	0.00033976
FBgn0039890	CG2316	0.267559	0.000340171
FBgn0033751	CG8818	-0.387991	0.000340818
FBgn0036824	CG3902	0.406249	0.000342869
FBgn0037108	CG11306	0.293577	0.000342886
FBgn0263117	CG34377	0.802865	0.000343518
FBgn0026372	RpL23A	0.237581	0.00034519
FBgn0033179	p47	0.292069	0.000345997
FBgn0004858	elB	-0.263538	0.000347039
FBgn0030151	CG1354	0.287332	0.000347401
FBgn0032536	Ance-3	0.69481	0.000347815
FBgn0036198	crim	-0.383828	0.000349312
FBgn0035416	gry	-0.26363	0.000350277
FBgn0085384	CG34355	0.323707	0.000350277
FBgn0266705	CR45195	0.901902	0.000350677
FBgn0041150	hoe1	0.264409	0.000352292
FBgn0038211	CG9649	0.470761	0.000352993
FBgn0260744	Tango9	0.252112	0.000353187
FBgn0036381	CG8745	-0.784057	0.000354561
FBgn0040508	ACXC	-1.79327	0.000355574
FBgn0261243	Psa	0.245298	0.00035649
FBgn0038195	CG3061	-0.2225	0.000358815
FBgn0032453	CG6180	-0.286906	0.000360614
FBgn0035733	CG8641	0.352698	0.000362101
FBgn0085260	CG34231	-0.500769	0.000363535
FBgn0038589	CG18598	0.603541	0.000363535
FBgn0004611	Plc21C	0.299497	0.00036381
FBgn0035825	CG8111	-0.351064	0.000364896
FBgn0032109	CG17005	-1.28601	0.000365075
FBgn0038974	CG5377	-0.484582	0.000366107
FBgn0031881	CG3476	-0.626461	0.000368127
FBgn0003046	Pcp	-1.60748	0.000369375
FBgn0040532	CG8369	0.302499	0.000369428
FBgn0020618	Rack1	0.205194	0.000369428
FBgn0027493	AdSS	-0.342572	0.00037296
FBgn0033734	CG8520	-0.655573	0.000373228
FBgn0039481	Cpr97Eb	-0.909833	0.000375003
FBgn0051687	CG31687	0.554786	0.00037881
FBgn0030970	CG7326	-0.348993	0.000382307
FBgn0034293	CG14495	-0.672403	0.00038287
FBgn0265541	CR44391	2.16653	0.000383636
FBgn0051445	CG31445	0.438818	0.000390205
FBgn0038045	Sas	0.704358	0.000391861
FBgn0038074	Gnmt	1.09409	0.000391861
FBgn0020764	Alas	-0.376233	0.000392105
FBgn0031498	CG17260	-0.473585	0.000392908
FBgn0030481	CG1662	-0.313058	0.000393662
FBgn0029922	CG14431	0.40567	0.000394695
FBgn0002036	CG10561	-0.376596	0.000397234
FBgn0035942	CG5660	0.469623	0.00039837
FBgn0027575	GABA-B-R2	0.361579	0.000398475
FBgn0041588	ligatin	-0.539128	0.000399604
FBgn0031910	CG15818	8.32574	0.000401874
FBgn0035497	CG14995	-0.228185	0.000403347
FBgn0051469	CG31469	0.794173	0.000403662
FBgn0011672	Mvl	0.281771	0.000405146
FBgn0050344	CG30344	-0.327007	0.000408275
FBgn0263838	CR43700	1.19242	0.000410218
FBgn0032259	CG6144	-0.402669	0.000411979
FBgn0035815	Snmp2	-0.422087	0.000411979
FBgn0013954	FK506-bp2	0.385185	0.000413631
FBgn0039467	CG14253	-0.413405	0.000414107
FBgn0026479	Drp1	-0.188055	0.000418998
FBgn0261988	Gprk2	0.274331	0.000419912
FBgn0031260	Spp	0.263863	0.000422542
FBgn0036622	CG4753	2.68247	0.000423897
FBgn0034157	resilin	0.986755	0.000425679
FBgn0038106	CG7488	-0.302898	0.000425756
FBgn0004635	rho	-0.423837	0.000427628
FBgn0030554	CG1434	0.413268	0.000428766
FBgn0035888	CG7120	0.326595	0.000428824
FBgn0014906	Hydr2	0.275781	0.000428824
FBgn0000406	Cyt-b5-r	0.522127	0.0004312
FBgn0033970	CG10205	0.601263	0.000431651
FBgn0027580	CG1516	0.405586	0.000431715
FBgn0034943	Fmo-1	-0.706697	0.000432386
FBgn0038424	CG17565	-0.336704	0.000433486
FBgn0259224	CG42324	0.591697	0.000436313
FBgn0011770	Gip	0.510862	0.000438065
FBgn0050499	CG30499	0.293179	0.000440565
FBgn0038148	CG14377	1.67227	0.000441027
FBgn0034971	CG3209	0.221716	0.000442358
FBgn0028990	Spn27A	0.42784	0.000444878
FBgn0052112	CG32112	-0.24943	0.000447952
FBgn0020637	Lcp65Ag2	1.9354	0.000452856
FBgn0265346	CR44300	-2.91061	0.000455632
FBgn0011284	RpS4	0.274538	0.000457674
FBgn0260462	CG12163	-0.224353	0.000459695
FBgn0266599	Hsc70-4	0.229535	0.000459798
FBgn0036999	isoQC	-0.385104	0.000460053
FBgn0262477	FoxP	0.521583	0.000462298
FBgn0019660	roX2	0.374359	0.000462724
FBgn0010583	dock	0.276976	0.000462724
FBgn0011828	Pxn	0.464566	0.000467052
FBgn0010381	Drs	3.15253	0.000467213
FBgn0260862	Vti1	-0.254643	0.000467251
FBgn0035741	BBS1	0.752011	0.000467523
FBgn0038877	CG3308	0.421785	0.000467733
FBgn0266690	CR45180	0.501637	0.000468112
FBgn0031855	CG11221	0.307993	0.000469056
FBgn0262531	CG43085	1.30699	0.000470343
FBgn0267659	CR45997	5.27059	0.000470343
FBgn0267540	CR45880	-0.940484	0.000475073
FBgn0038236	Cyp313a1	0.406145	0.000476844
FBgn0262699	rap	0.173746	0.000479255
FBgn0050062	CG30062	-1.50914	0.000482549
FBgn0034605	CG15661	0.488016	0.000482549
FBgn0040239	bc10	-0.449332	0.000482549
FBgn0030716	CG9170	0.315857	0.000482549
FBgn0051313	CG31313	0.390017	0.000482697
FBgn0027607	CG8230	-0.244433	0.000484306
FBgn0033792	CG13325	0.660288	0.000486965
FBgn0243486	rdo	0.408656	0.000488699
FBgn0037000	ZnT77C	-0.664847	0.000489449
FBgn0058263	MFS17	0.42952	0.000489593
FBgn0038716	CG7342	0.448239	0.000490954
FBgn0027552	CG10863	0.222264	0.000492206
FBgn0040308	Jafrac2	0.416387	0.000493913
FBgn0037328	RpL35A	0.360881	0.00049395
FBgn0038641	CG7708	0.210391	0.000494074
FBgn0034968	RpL12	0.31049	0.000494378
FBgn0000527	e	-0.539009	0.000498491
FBgn0038784	CG4362	4.12795	0.000498491
FBgn0262574	CG43114	0.782815	0.000498491
FBgn0031781	Arpc4	-0.320347	0.000501442
FBgn0004648	svr	0.179546	0.000503175
FBgn0035983	CG4080	-0.31758	0.000503348
FBgn0037036	Sems	-3.78639	0.000504657
FBgn0000100	RpLP0	0.192799	0.000506016
FBgn0037326	CG14669	0.411767	0.000506626
FBgn0035824	CG8281	-0.346408	0.000507307
FBgn0034436	CG11961	0.4046	0.000508414
FBgn0038674	CG14285	1.10368	0.000509019
FBgn0050158	CG30158	0.350717	0.000511132
FBgn0267253	CG32700	0.360776	0.000512724
FBgn0019936	RpS20	0.309137	0.000515035
FBgn0267665	CR46003	0.965017	0.00051509
FBgn0011722	Tig	0.924335	0.000517305
FBgn0003279	RpL4	0.229038	0.000518929
FBgn0261289	CheB98a	-6.0244	0.000519776
FBgn0028987	Spn28F	-5.92088	0.000520638
FBgn0033652	ths	0.398237	0.000521322
FBgn0031534	Snx1	-0.253203	0.000521535
FBgn0052027	CR32027	4.43946	0.000522226
FBgn0086384	Mer	-0.390563	0.000523722
FBgn0265811	CR44600	1.70977	0.000523858
FBgn0086472	RpS25	0.371378	0.000525232
FBgn0025640	CG13369	0.298238	0.000526464
FBgn0034606	ASPP	-0.413154	0.000537374
FBgn0010412	RpS19a	0.2577	0.000539417
FBgn0259821	CG42402	0.358208	0.000539726
FBgn0260964	Vmat	0.352781	0.000541043
FBgn0051361	dpr17	0.310234	0.000543705
FBgn0031005	Hs3st-B	-0.407629	0.000547724
FBgn0030839	CG5613	0.707141	0.000551253
FBgn0033439	CG1773	-0.57879	0.000554142
FBgn0265767	zyd	0.252447	0.000555062
FBgn0033376	CG8777	-0.24359	0.00055564
FBgn0003060	CG9757	1.70412	0.000555829
FBgn0053145	CG33145	-0.309366	0.000558325
FBgn0040074	retinin	1.67352	0.000558325
FBgn0037206	CG12768	0.369518	0.000558325
FBgn0030425	CG3775	0.571805	0.000559716
FBgn0033984	Lap1	0.522809	0.000561098
FBgn0016794	dos	-0.387959	0.00056118
FBgn0034506	CG13870	-2.02308	0.000562202
FBgn0039286	dan	0.432597	0.000562202
FBgn0027583	CG7601	0.277419	0.000564408
FBgn0039346	CG5079	0.708152	0.00056805
FBgn0038897	CG5849	0.489739	0.000569576
FBgn0050274	CG30274	0.593898	0.000570515
FBgn0030616	RpL37a	0.257884	0.000573355
FBgn0052603	CG32603	1.66413	0.000574015
FBgn0267793	CR45232	1.88393	0.000576652
FBgn0035583	CG13704	-1.43029	0.000579565
FBgn0027794	CG14786	-0.69006	0.000580334
FBgn0015756	RpL9	0.2572	0.000581448
FBgn0020278	loco	-0.308011	0.000585365
FBgn0015521	RpS21	0.320518	0.000588839
FBgn0033484	CG2269	0.189078	0.000589044
FBgn0039778	Jon99Fi	5.04154	0.000591016
FBgn0264991	CG44142	4.59799	0.000591311
FBgn0038682	CG5835	-0.931164	0.000591567
FBgn0050197	CG30197	0.400192	0.000591838
FBgn0033139	Tsp42Er	2.09765	0.000595181
FBgn0262975	cnc	0.233575	0.000596188
FBgn0031805	CG9505	-0.999082	0.000597705
FBgn0262532	CR43086	1.76547	0.000599422
FBgn0266709	Zmynd10	-1.24747	0.000599422
FBgn0033055	Tbce	-0.254801	0.000600181
FBgn0038738	CG4572	0.309281	0.000600411
FBgn0033782	sug	-1.04213	0.000604894
FBgn0051235	CG31235	0.721405	0.000607481
FBgn0011818	oaf	-0.242351	0.000613655
FBgn0027872	rdgBbeta	-0.416837	0.000614859
FBgn0045800	Uhg1	-0.601032	0.000616073
FBgn0032682	CG10176	-0.376393	0.00061736
FBgn0031871	Fgop2	-0.266663	0.000617445
FBgn0031670	CG3887	0.255375	0.00062166
FBgn0031299	CG4629	0.225286	0.000623186
FBgn0039593	CG9989	1.33917	0.0006247
FBgn0030925	Hayan	0.542526	0.000625484
FBgn0036028	CG16717	-0.44752	0.000626224
FBgn0085382	CG34353	0.315859	0.000627043
FBgn0010401	Os-C	0.566132	0.000628905
FBgn0030615	Cyp4s3	0.687798	0.000628905
FBgn0033890	Ctf4	-0.989127	0.000629259
FBgn0037164	CG11438	0.755842	0.000630613
FBgn0262123	l(2)41Ab	0.68041	0.000634324
FBgn0029093	cathD	0.375241	0.000638338
FBgn0263603	Zn72D	0.194845	0.000639231
FBgn0035980	CG4447	-0.767084	0.000640217
FBgn0265759	CR44566	0.895545	0.000640217
FBgn0050380	CG30380	1.15279	0.000645524
FBgn0025830	IntS8	-0.303965	0.000645815
FBgn0038734	CG11453	1.53843	0.000647995
FBgn0034440	CG10073	4.52415	0.000653785
FBgn0264386	Ca-alpha1T	0.611141	0.000655824
FBgn0031496	CG17258	-1.35788	0.00065994
FBgn0032782	Rab9	0.319999	0.00065994
FBgn0025631	moody	-0.260311	0.000661251
FBgn0032512	CG9305	-0.373576	0.000661991
FBgn0040666	CG12848	-0.396083	0.000663224
FBgn0034232	CG4866	-0.535267	0.000665107
FBgn0029810	CG12239	0.265375	0.000673376
FBgn0031660	mRpL28	-0.241285	0.000674662
FBgn0033769	CG8768	0.78892	0.000677105
FBgn0263336	CR43417	0.516026	0.000677275
FBgn0016797	fz2	0.308121	0.000678886
FBgn0013995	Calx	0.349959	0.000679983
FBgn0034455	CG11007	-0.279408	0.000679983
FBgn0083972	CG34136	-0.644099	0.000685205
FBgn0263199	Galk	0.518347	0.000685684
FBgn0033085	CG15908	-0.53202	0.000687261
FBgn0038344	CG5205	-0.350206	0.000691303
FBgn0262858	CG43222	0.747086	0.000695673
FBgn0032518	RpL24	0.243043	0.00070077
FBgn0027930	MP1	0.259302	0.000702618
FBgn0001104	Galphai	-0.214506	0.000702618
FBgn0013308	Odc2	5.47323	0.000702618
FBgn0040257	Ugt86Dc	1.36008	0.000704285
FBgn0023179	amon	0.244092	0.000707704
FBgn0040923	CG11368	0.64642	0.000709839
FBgn0003139	PpV	-0.265795	0.000709987
FBgn0033020	CG10396	-1.42356	0.000714039
FBgn0259964	Sfp33A3	3.64268	0.000714039
FBgn0010038	GstD2	0.737631	0.000717442
FBgn0265082	Cdep	0.595939	0.000724904
FBgn0036995	atk	1.81766	0.000731719
FBgn0262717	Skeletor	0.581324	0.00073228
FBgn0263046	CG43341	-0.812007	0.000733205
FBgn0035718	CG14820	2.05451	0.000734285
FBgn0020762	Atet	-0.211139	0.000734924
FBgn0038755	Hs6st	0.320919	0.000737616
FBgn0037473	CG10068	-0.287975	0.000738809
FBgn0025632	CG4313	-0.371524	0.000739233
FBgn0026190	PH4alphaMP	0.822094	0.000739426
FBgn0036820	CG6852	0.357404	0.000742255
FBgn0039304	CG10425	0.315575	0.000742722
FBgn0039844	CG1607	0.230686	0.000749061
FBgn0262481	CG43071	0.842034	0.000749692
FBgn0000416	Sap-r	0.174055	0.000750206
FBgn0035453	CG10357	0.773825	0.000750206
FBgn0014019	Rh5	-0.387726	0.000750206
FBgn0259245	CG42343	0.398857	0.000750551
FBgn0003292	rt	-0.485562	0.000754667
FBgn0034117	CG7997	0.456388	0.000756142
FBgn0034989	CG3356	-0.299787	0.000756142
FBgn0037723	SpdS	0.323906	0.000760652
FBgn0031307	MFS3	1.5509	0.000760978
FBgn0261553	CG42671	-0.307671	0.000762912
FBgn0265525	CR44375	2.70517	0.000763761
FBgn0031850	Tsp	-0.359051	0.000771127
FBgn0265070	CR44181	0.668167	0.000777371
FBgn0034432	CG7461	0.247992	0.000778605
FBgn0039315	CG13658	1.01085	0.000780108
FBgn0027611	LM408	0.428173	0.000784181
FBgn0040571	CG17193	0.796181	0.000792233
FBgn0031813	CG9527	0.43499	0.000792378
FBgn0036104	CG6418	-0.309788	0.000793575
FBgn0052227	gogo	0.48557	0.000797617
FBgn0025809	Paf-AHalpha	-0.24212	0.000800455
FBgn0039293	CG11851	0.345516	0.00080312
FBgn0039580	Gfat2	0.246537	0.000805234
FBgn0039205	CG13623	-0.811585	0.000805279
FBgn0034766	Obp59a	0.541696	0.000806705
FBgn0262473	Tl	0.240209	0.0008095
FBgn0039031	CG17244	0.427956	0.000810707
FBgn0030612	CG5599	0.408962	0.000815285
FBgn0038088	CG10126	0.355861	0.000818928
FBgn0039774	CDase	0.334041	0.000820585
FBgn0034540	Lrt	-0.677087	0.000826101
FBgn0261608	RpL37A	0.339711	0.000826126
FBgn0023541	Cyp4d14	0.652846	0.000831131
FBgn0261606	RpL27A	0.30262	0.000834777
FBgn0036620	CG4842	0.641818	0.000837215
FBgn0031968	CG7231	-0.29464	0.000843655
FBgn0036514	CG12301	-0.415919	0.000843975
FBgn0052183	Ccn	0.245782	0.000845467
FBgn0031002	CG14196	-0.529186	0.000846512
FBgn0035295	Cnb	-0.626866	0.000849485
FBgn0039341	CG5112	0.480796	0.000850463
FBgn0267363	JYalpha	-2.69994	0.000851235
FBgn0024293	Spn43Ab	0.320852	0.000851451
FBgn0053202	dpr11	0.313966	0.000857901
FBgn0022942	Cbp80	0.211206	0.000858464
FBgn0040837	CG8620	1.29311	0.000859498
FBgn0033273	Gasz	-0.373892	0.00087001
FBgn0267385	PyK	0.38873	0.000878699
FBgn0039818	CG11318	1.11919	0.000880516
FBgn0033929	Tfb1	-0.359391	0.000880824
FBgn0000206	boss	0.332718	0.000884689
FBgn0033978	Cyp6a23	-0.555645	0.000885616
FBgn0260755	CG42553	-0.347752	0.000886593
FBgn0038432	CG14883	0.23245	0.000886718
FBgn0040364	CG11378	0.581475	0.000887224
FBgn0036090	CG8009	-0.394766	0.000889128
FBgn0037074	CG7324	-0.177113	0.000890875
FBgn0038662	Mpc1	0.285682	0.000894238
FBgn0032836	CG10680	0.342859	0.000894811
FBgn0031800	CG9497	0.577713	0.000894811
FBgn0051718	Ir31a	0.858373	0.000897233
FBgn0005593	RpL7	0.233005	0.00089901
FBgn0036360	CG10713	-0.311321	0.000902146
FBgn0034398	CG15098	0.229767	0.000911386
FBgn0030608	Lsd-2	0.38043	0.000914922
FBgn0264617	CR43957	0.719311	0.000914922
FBgn0039854	CG1635	-0.24501	0.000919496
FBgn0000139	ash2	-0.347903	0.000922188
FBgn0032729	CG10639	0.29124	0.000922431
FBgn0034290	CG5773	-0.441504	0.000926528
FBgn0028481	CG4341	0.237525	0.000928273
FBgn0039117	tst	-0.248038	0.000929382
FBgn0036583	CG13055	0.904404	0.000930097
FBgn0031428	CG9886	0.270647	0.000935607
FBgn0010408	RpS9	0.340933	0.00093767
FBgn0010105	comm	0.313453	0.000946103
FBgn0034704	CG6758	-0.252749	0.000947296
FBgn0004868	Gdi	0.136434	0.000947296
FBgn0032405	CG14946	-0.475253	0.000948608
FBgn0029736	CG4041	-0.509355	0.000950563
FBgn0031424	VGlut	0.336298	0.000951506
FBgn0011282	Obp84a	-0.467827	0.000951506
FBgn0033926	Arc1	-1.34303	0.000960548
FBgn0029897	RpL17	0.265841	0.000966229
FBgn0086691	UK114	0.571063	0.000967156
FBgn0002031	l(2)37Cc	0.294452	0.000967156
FBgn0034644	CG10082	0.258116	0.000969156
FBgn0032899	CG9338	-0.283192	0.000973311
FBgn0051739	CG31739	0.17204	0.000974588
FBgn0028646	aralar1	0.265697	0.000981008
FBgn0036239	Pop2	-0.20886	0.000987147
FBgn0033451	CG1665	0.37881	0.000991935
FBgn0033691	CG8860	0.29693	0.000995424
FBgn0265929	CR44718	0.52538	0.000995635
FBgn0003941	RpL40	0.234474	0.00100101
FBgn0052698	CG32698	0.461827	0.00100319
FBgn0014000	Hf	0.337043	0.0010072
FBgn0004227	nonA	0.281571	0.00100737
FBgn0029174	FKBP59	0.250877	0.00101033
FBgn0003942	RpS27A	0.222463	0.0010107
FBgn0265809	CR44598	1.67693	0.00101302
FBgn0029839	CG4660	-0.45369	0.00101792
FBgn0034735	CG4610	-0.302384	0.00102609
FBgn0052177	Ndfip	-0.203431	0.00102777
FBgn0032774	CG17549	0.322823	0.00102777
FBgn0250907	Cht3	0.86663	0.00102816
FBgn0261592	RpS6	0.19249	0.00103455
FBgn0031877	CG10399	0.512159	0.00104042
FBgn0036213	RpL10Ab	0.316508	0.00104488
FBgn0034345	CG5174	0.226906	0.00104692
FBgn0052057	dpr10	0.395678	0.00104827
FBgn0051713	Apf	0.279204	0.00104854
FBgn0011571	caz	0.307626	0.00104859
FBgn0050044	s-cup	-0.318817	0.00104907
FBgn0263198	Acn	0.261436	0.00105385
FBgn0039896	yellow-h	-0.341785	0.00105666
FBgn0034480	CG16898	-1.17464	0.00106193
FBgn0052549	CG32549	0.196259	0.00106321
FBgn0036853	mRpL21	-0.446625	0.00106329
FBgn0020545	kraken	-0.287433	0.00106333
FBgn0033527	CG11777	-0.490857	0.00106437
FBgn0024889	Kap-alpha1	-0.20914	0.00106923
FBgn0034368	CG5482	0.232053	0.00106923
FBgn0023172	RhoGEF2	-0.250404	0.00107782
FBgn0051710	CG31710	-0.238331	0.00108154
FBgn0035766	eco	-0.565243	0.00108347
FBgn0040344	CG3711	0.163271	0.00108411
FBgn0014427	CG11899	0.668876	0.00108791
FBgn0036341	Syx13	-0.187872	0.00108997
FBgn0264878	CR44069	1.01923	0.00109113
FBgn0003701	thr	1.31681	0.00109341
FBgn0052055	CG32055	0.462989	0.00109578
FBgn0050055	CR30055	-0.259586	0.00109841
FBgn0027790	GV1	-0.383826	0.00109865
FBgn0266691	CR45181	1.0223	0.00110122
FBgn0261714	Cpn	-0.49345	0.00110155
FBgn0267408	AOX1	-0.667244	0.00111082
FBgn0001961	Arpc1	-0.205147	0.00111383
FBgn0035936	Tsp66E	-0.263893	0.00111406
FBgn0026317	Tsc1	-0.176109	0.00111432
FBgn0039770	CG15537	0.259438	0.00111788
FBgn0039776	PH4alphaEFB	0.3671	0.00111843
FBgn0013773	Cyp6a22	-0.411195	0.00111998
FBgn0005278	Sam-S	0.331645	0.0011233
FBgn0053113	Rtnl1	0.151216	0.001125
FBgn0266650	CR45157	-3.78768	0.00112708
FBgn0030306	Spase25	0.345875	0.00112974
FBgn0027934	alpha-Est4aPsi	2.92698	0.00113
FBgn0033724	CG8501	0.927632	0.00113414
FBgn0038467	AdSL	0.777023	0.00113594
FBgn0036273	CG10426	-0.347716	0.00114093
FBgn0266359	CR45007	0.956141	0.00114342
FBgn0032671	CG7200	-0.435874	0.00114382
FBgn0031381	Npc2a	0.274902	0.00114755
FBgn0051207	CG31207	0.302682	0.00114949
FBgn0034928	CG13562	1.91007	0.00114949
FBgn0038672	CG6005	-0.328109	0.00114967
FBgn0034967	eIF-5A	0.268259	0.00115204
FBgn0032613	CG13283	0.434786	0.00115254
FBgn0261990	CG42808	-1.07638	0.00115817
FBgn0035904	GstO3	0.344707	0.00116437
FBgn0266687	CR45177	1.30614	0.0011778
FBgn0014342	mia	-0.670211	0.0011778
FBgn0028490	CG31705	0.245906	0.0011778
FBgn0033593	Listericin	0.931173	0.00117787
FBgn0036020	CG8336	-0.256869	0.00117877
FBgn0034194	CG15611	0.308882	0.00118182
FBgn0036094	CG14153	-0.382078	0.00118276
FBgn0260659	CG42542	0.179081	0.0011855
FBgn0262108	CR42861	-0.611791	0.00118735
FBgn0037521	CG2993	0.33683	0.00118774
FBgn0000500	Dsk	0.416816	0.00119133
FBgn0035771	Sec63	-0.196103	0.00120524
FBgn0010263	Rbp9	0.331455	0.00120667
FBgn0026261	bonsai	-0.343032	0.00120882
FBgn0003575	su(s)	0.226029	0.00120882
FBgn0085483	CG34454	0.842098	0.00120894
FBgn0004870	bab1	0.270564	0.00121146
FBgn0036843	CG6812	0.207265	0.00121409
FBgn0033205	CG2064	-0.637459	0.00122599
FBgn0036698	CG7724	0.540094	0.0012312
FBgn0035170	dpr20	0.344636	0.00123193
FBgn0035501	CG1299	0.480116	0.00123424
FBgn0030204	Or9a	0.919199	0.00123495
FBgn0086377	Syx7	0.178603	0.00125141
FBgn0033431	CG1827	0.388231	0.0012553
FBgn0011327	Uch-L5	0.420095	0.00126021
FBgn0037560	CR18228	0.353468	0.00126021
FBgn0025674	CycK	-0.193003	0.00126196
FBgn0046696	RNaseP:RNA	0.512425	0.00126612
FBgn0034229	CG4847	0.51598	0.0012674
FBgn0038914	fit	1.98618	0.00126813
FBgn0036781	CG13699	2.89915	0.001275
FBgn0031471	CG3117	4.31308	0.00127641
FBgn0002940	ninaE	0.282783	0.00128106
FBgn0003117	pnr	-0.441069	0.00128967
FBgn0261673	nemy	-0.345105	0.00128967
FBgn0040670	e(y)2b	1.21006	0.0012909
FBgn0004784	inaC	-0.34648	0.00129117
FBgn0266681	CR45171	-1.2929	0.00129117
FBgn0030016	Or7a	0.798713	0.00129455
FBgn0267100	CR45540	3.89283	0.00129833
FBgn0085404	CG34375	0.905576	0.00130216
FBgn0264326	DNApol-epsilon255	-0.660186	0.00130501
FBgn0004587	B52	0.212432	0.00130609
FBgn0037881	GCC88	-0.195374	0.00130609
FBgn0037467	CG1104	-0.367615	0.00130695
FBgn0012042	AttA	5.52809	0.00130695
FBgn0053158	CG33158	-0.432419	0.00131644
FBgn0260444	Not10	-0.271902	0.00132674
FBgn0051189	CG31189	0.444795	0.00133098
FBgn0267126	CR45566	0.749788	0.00133185
FBgn0037566	mRpL1	-0.295454	0.00133462
FBgn0037377	CG1218	-0.466742	0.00133811
FBgn0033422	Or45b	-1.18607	0.00134085
FBgn0039023	CG4723	0.615137	0.00134168
FBgn0037749	CG9471	-0.300308	0.00134394
FBgn0034271	CG4996	-0.199008	0.00134693
FBgn0263608	l(3)72Dr	-0.900773	0.00134774
FBgn0035120	wac	0.69516	0.00134774
FBgn0035262	CG18171	-0.427345	0.00134903
FBgn0033520	Prx2540-1	0.734255	0.00134966
FBgn0035753	RpL18	0.290891	0.00135367
FBgn0069923	CG41128	-0.380805	0.00135474
FBgn0020416	Idgf1	0.508325	0.0013548
FBgn0083991	CG34155	0.350229	0.00136112
FBgn0036741	CG7510	0.247058	0.00137087
FBgn0030955	CG6891	-1.10737	0.00137764
FBgn0264908	pHCl	0.402887	0.00137942
FBgn0037081	barc	0.261692	0.00138007
FBgn0037972	CG10005	-2.42379	0.0013889
FBgn0039644	CG11897	-0.385919	0.00139028
FBgn0034325	CG18539	-5.25402	0.00139028
FBgn0028946	Or35a	0.956565	0.00140129
FBgn0010651	l(2)08717	-0.527683	0.00140197
FBgn0037386	CG1208	-0.9273	0.00140706
FBgn0085390	Dgk	0.283804	0.0014072
FBgn0262537	CG43091	-0.386611	0.00140787
FBgn0039006	Cyp6d4	0.290124	0.00141656
FBgn0261085	Syt12	0.347683	0.00142343
FBgn0032213	CG5390	0.43529	0.00142839
FBgn0034439	CG10062	0.325184	0.00142839
FBgn0024365	CG12773	0.140928	0.00142944
FBgn0037973	CG18547	-0.51051	0.00143036
FBgn0037744	CG8417	0.255923	0.00143036
FBgn0036731	CG6333	1.25901	0.00143075
FBgn0038129	CG8449	0.384026	0.00143111
FBgn0265630	sno	0.205155	0.00143463
FBgn0030026	sni	0.324131	0.00143698
FBgn0038606	CG15803	0.378126	0.00143824
FBgn0038923	mRpL35	-0.307039	0.00143834
FBgn0029820	CG16721	-0.196501	0.00144971
FBgn0261245	sing	3.02629	0.001454
FBgn0261015	Pif1A	-0.722206	0.00146348
FBgn0266634	CR45141	0.846768	0.00147235
FBgn0038302	CG4210	3.8588	0.00147319
FBgn0038695	CG14280	1.37667	0.00147319
FBgn0033523	CG12895	-0.255748	0.00147319
FBgn0030893	RhoGAP16F	-0.319651	0.00147319
FBgn0034911	CG5549	0.321743	0.00148217
FBgn0036659	CG9701	1.12649	0.00148318
FBgn0033756	CG17760	-0.684997	0.00148442
FBgn0035076	Ance-5	0.447758	0.00148781
FBgn0023000	mth	0.239462	0.00148811
FBgn0267013	CR45457	-1.41894	0.00149055
FBgn0038113	CG11668	0.592014	0.00149084
FBgn0038608	WRNexo	1.502	0.00149375
FBgn0036502	CG7841	-0.307176	0.00149415
FBgn0030706	CG8909	0.265541	0.00149806
FBgn0033853	CG6145	-0.281918	0.00149822
FBgn0030946	CG6659	-0.172642	0.00150066
FBgn0036551	CG17029	-0.423911	0.00150091
FBgn0031945	CG7191	0.585245	0.00150756
FBgn0004698	mus210	0.23294	0.0015121
FBgn0027784	Prp18	-0.438251	0.00151468
FBgn0264090	CG43759	0.366388	0.00152358
FBgn0038763	CG4433	-0.316914	0.00152422
FBgn0050052	Obp49a	0.638816	0.00153695
FBgn0038821	CG17267	3.548	0.00153725
FBgn0011739	wts	-0.229018	0.00153824
FBgn0030421	CG3812	0.265286	0.00153856
FBgn0265737	CR44544	-1.15611	0.00154127
FBgn0032299	CG17127	-1.25577	0.00154865
FBgn0264834	CR44042	1.26409	0.00155356
FBgn0036619	Cpr72Ec	-0.685276	0.00155488
FBgn0262869	Gfrl	0.273544	0.00155495
FBgn0031021	CG12203	-0.481055	0.00155887
FBgn0051040	Cog7	-0.290717	0.00157038
FBgn0262721	CG43165	1.13313	0.00157284
FBgn0034027	CG8187	-0.357792	0.0015737
FBgn0051897	CG31897	-0.804315	0.00157724
FBgn0038515	CG5823	-0.192978	0.00157737
FBgn0028988	Spn42Dd	0.313926	0.0015795
FBgn0016081	fry	-0.302218	0.00157995
FBgn0036318	Wbp2	-0.204416	0.00158012
FBgn0035868	CG7194	0.822658	0.00158177
FBgn0037229	CG9766	0.284354	0.00158901
FBgn0011659	Mlh1	-0.740647	0.00159151
FBgn0034793	asrij	-0.37639	0.00159619
FBgn0264081	CG43750	1.51348	0.00159766
FBgn0250823	gish	0.284428	0.00159834
FBgn0266671	Sec6	-0.308971	0.00160107
FBgn0004896	fd59A	0.359844	0.00160109
FBgn0001112	Gld	-0.690373	0.00160109
FBgn0264562	Hr4	-1.06275	0.00160389
FBgn0033108	CG15236	0.289312	0.00160389
FBgn0011706	rpr	-0.86993	0.00161098
FBgn0003392	shi	0.230654	0.00161198
FBgn0267698	Pak	0.31534	0.0016128
FBgn0036493	CG7255	0.299553	0.00161623
FBgn0085195	CG34166	0.798848	0.00161959
FBgn0027498	CG2061	0.303705	0.00163367
FBgn0037853	CG14696	-0.419304	0.00163587
FBgn0034741	CG4269	-1.9812	0.0016363
FBgn0002936	ninaA	-0.36626	0.00163814
FBgn0028737	Ef1beta	-0.161305	0.00163814
FBgn0029117	Surf1	-0.461018	0.00164754
FBgn0030895	CG7135	0.384993	0.00164855
FBgn0038504	Sur-8	0.248756	0.00164855
FBgn0027567	CG8108	0.191359	0.00165024
FBgn0020224	Cbl	-0.213038	0.00165655
FBgn0051100	CG31100	-0.532488	0.00165717
FBgn0038029	GstD11	0.462171	0.0016586
FBgn0010434	cora	-0.221825	0.00165862
FBgn0036196	CG11658	-0.240206	0.00165884
FBgn0033985	CG10257	0.402751	0.00166068
FBgn0050203	CG30203	0.871951	0.00166104
FBgn0261446	CG13377	0.342355	0.00166219
FBgn0052446	Atox1	0.248656	0.00166269
FBgn0250732	gfzf	-0.248862	0.00166521
FBgn0034511	GNBP-like3	2.04855	0.00166521
FBgn0005660	Ets21C	-1.73258	0.00166756
FBgn0033033	scaf	0.470551	0.00166998
FBgn0050463	CG30463	0.264849	0.00167237
FBgn0039689	CG7598	-0.338357	0.00167982
FBgn0003308	ry	0.444983	0.00168222
FBgn0042119	Cpr65Au	0.558666	0.0016963
FBgn0063493	GstE7	0.988367	0.0016963
FBgn0087040	alphaTub67C	-0.883804	0.00170032
FBgn0034976	CG4049	0.276942	0.00170582
FBgn0037661	Ada	-1.55813	0.00170771
FBgn0085407	Pvf3	0.283643	0.00170935
FBgn0085491	CG34462	-2.44346	0.00171101
FBgn0010470	Fkbp14	0.297563	0.00171366
FBgn0085486	CG34457	-2.25018	0.00171366
FBgn0000477	DNaseII	0.415411	0.00172377
FBgn0033427	CG1868	-0.411363	0.00172511
FBgn0030350	SelG	0.315651	0.00173343
FBgn0025683	CG3164	0.221093	0.00174134
FBgn0011236	ken	-0.538435	0.00174749
FBgn0027348	bgm	1.10895	0.00175277
FBgn0085408	Shroom	-0.365425	0.00175297
FBgn0015035	Cyp4e3	2.47865	0.0017549
FBgn0023416	Ac3	0.25593	0.00175764
FBgn0037468	CG1943	-0.326564	0.00176805
FBgn0034814	CG9890	-0.407567	0.00176805
FBgn0039324	CG10553	0.372611	0.00176933
FBgn0040340	TRAM	0.331264	0.00177014
FBgn0027843	CAH2	0.519513	0.00177671
FBgn0051898	CG31898	1.02943	0.00178019
FBgn0051220	CG31220	3.32334	0.00179037
FBgn0029522	CG13373	-0.948541	0.00179816
FBgn0051064	CG31064	-0.218982	0.00180504
FBgn0031310	Vps29	-0.241314	0.00180605
FBgn0037391	CG2017	-0.249327	0.0018072
FBgn0039266	CG11791	-0.34116	0.00181105
FBgn0011589	Elk	-0.29961	0.00182622
FBgn0262899	CG43254	-4.11044	0.00183258
FBgn0261808	cu	-0.552872	0.00184132
FBgn0031220	CG4822	0.314936	0.00185179
FBgn0038438	Der-2	-0.221104	0.0018538
FBgn0037849	CG4596	0.31201	0.00185656
FBgn0032168	CG13126	-0.382097	0.00185662
FBgn0037330	mRpL44	-0.28016	0.0018568
FBgn0043005	prt	0.570605	0.00185971
FBgn0259818	CG42399	-0.207162	0.0018733
FBgn0000551	Edg78E	0.907972	0.001879
FBgn0040233	cana	-0.421895	0.00188368
FBgn0050104	NT5E-2	0.572572	0.00188496
FBgn0052226	Pex23	0.181199	0.00189529
FBgn0030926	psh	0.29097	0.00189592
FBgn0260857	Bet1	-0.367646	0.00189735
FBgn0023525	CG3191	-0.395405	0.00190413
FBgn0011241	cbx	-0.408137	0.0019046
FBgn0261294	CheB74a	-5.36797	0.00191484
FBgn0039003	wfs1	-0.356262	0.001917
FBgn0038202	CG12402	0.246481	0.00192459
FBgn0052187	CG32187	-0.557097	0.00192478
FBgn0031836	CG11050	0.362085	0.00192706
FBgn0029903	pod1	0.282651	0.00192871
FBgn0038751	CG4770	-1.11856	0.00193407
FBgn0035162	CG13900	0.309752	0.00193816
FBgn0034002	CG8079	-0.370222	0.0019416
FBgn0083006	snoRNA:Psi28S-1153	1.05104	0.00194572
FBgn0035169	CG13890	0.413631	0.00194767
FBgn0263747	CG43672	0.976679	0.00195224
FBgn0032772	CG17350	0.554499	0.00195668
FBgn0023177	Pp4-19C	0.222287	0.00196409
FBgn0267091	CR45535	-0.748441	0.00196908
FBgn0033702	CG8854	0.615011	0.00197301
FBgn0051708	CG31708	0.285238	0.00197458
FBgn0029826	CG6041	-0.476189	0.00197891
FBgn0052815	CG32815	0.212024	0.00198194
FBgn0069973	CG40485	-0.30776	0.00198684
FBgn0262468	vib	-0.187951	0.00198684
FBgn0032067	CG9465	5.73268	0.00198706
FBgn0051514	CR31514	-1.35395	0.00199086
FBgn0052791	CG32791	0.381197	0.00199407
FBgn0029996	UbcE2H	-0.203186	0.0020036
FBgn0033958	CG12858	0.213121	0.00200661
FBgn0053116	CG33116	0.258864	0.00201119
FBgn0004580	Cbp53E	0.291758	0.00201183
FBgn0035469	CG14977	-0.323665	0.00201193
FBgn0027616	YT521-B	0.248712	0.00201526
FBgn0032123	Oatp30B	0.206912	0.00202012
FBgn0039886	CG2003	-0.42568	0.00202159
FBgn0003751	trk	0.874328	0.0020293
FBgn0037364	Rab23	0.366232	0.0020293
FBgn0003255	rk	0.469143	0.00203309
FBgn0267242	CR45682	-0.596682	0.00203309
FBgn0015351	CG14906	-0.543468	0.00204608
FBgn0003353	sei	-0.207739	0.00204623
FBgn0030703	MSBP	0.193851	0.00205001
FBgn0031820	DLP	-0.280311	0.00205165
FBgn0265598	Bx	0.217734	0.00205172
FBgn0025681	CG3558	-0.190062	0.00205346
FBgn0030921	CG6290	-0.59207	0.00205346
FBgn0038838	TotB	-3.90445	0.0020541
FBgn0004003	wbl	0.749637	0.00205514
FBgn0036157	CG7560	0.454601	0.00205645
FBgn0015737	Hmu	0.220447	0.00205816
FBgn0038925	Cchl	-0.205944	0.00205903
FBgn0025790	TBPH	0.202934	0.0020687
FBgn0035985	Cpr67B	0.497623	0.00207287
FBgn0037633	CG9839	-0.331001	0.00208065
FBgn0023076	Clk	-0.452604	0.00208567
FBgn0004406	tam	-0.756001	0.00208701
FBgn0036319	Ent3	0.244844	0.00208931
FBgn0030778	CG4678	0.24685	0.0020914
FBgn0035906	GstO2	0.22115	0.00209873
FBgn0035427	ckd	-0.656307	0.00209919
FBgn0051288	CG31288	-1.16322	0.00210348
FBgn0259175	ome	0.395926	0.00210459
FBgn0043900	pygo	-0.179994	0.00210483
FBgn0264510	CR43909	3.17125	0.00210483
FBgn0032136	Apoltp	0.725573	0.00210753
FBgn0051760	CG31760	-0.304214	0.00210981
FBgn0053100	4EHP	-0.290041	0.00212961
FBgn0051211	CG31211	0.27005	0.00213334
FBgn0025456	CREG	0.448172	0.00214367
FBgn0036691	beg	-0.3565	0.00214411
FBgn0039290	CG13654	0.379842	0.00214747
FBgn0035335	mRpL23	-0.254621	0.0021479
FBgn0085376	CG34347	0.295765	0.00214948
FBgn0036402	CG6650	-0.217501	0.00215138
FBgn0034242	CG14480	-0.244043	0.00215233
FBgn0029118	Sucb	0.227184	0.00215293
FBgn0039312	CG10514	-0.330762	0.00215453
FBgn0053276	CG33276	-0.703464	0.00215691
FBgn0053998	CG33998	1.93458	0.00215691
FBgn0034611	MFS16	-0.276535	0.0021581
FBgn0035171	CG12502	0.306453	0.0021581
FBgn0031821	KFase	0.291253	0.0021586
FBgn0010407	Ror	0.30632	0.0021586
FBgn0039154	Npc2f	1.96425	0.00216063
FBgn0035137	CG1233	-0.228776	0.00216109
FBgn0020257	Ppa	0.220357	0.00216153
FBgn0266837	CR45299	1.28614	0.00216628
FBgn0032935	Atg18b	-0.162812	0.00217013
FBgn0040606	CG6503	0.533463	0.00217164
FBgn0035981	CG4452	0.344393	0.00217295
FBgn0017414	cag	0.42416	0.00217517
FBgn0037712	CG16789	0.437051	0.00217981
FBgn0266756	btsz	0.349707	0.00218428
FBgn0031957	TwdlE	1.84308	0.00218436
FBgn0037941	CG12594	0.246379	0.00218444
FBgn0037071	CG7632	-0.337345	0.00218669
FBgn0033982	Cyp317a1	-0.346572	0.00220197
FBgn0026432	Grip163	-0.284692	0.0022109
FBgn0011272	RpL13	0.235693	0.00221206
FBgn0052225	CG32225	0.233144	0.00221846
FBgn0039149	CG18428	0.295124	0.00222743
FBgn0033760	CG8785	-0.426315	0.00222743
FBgn0039543	CG12428	0.915601	0.00223635
FBgn0052547	CG32547	0.298375	0.00223635
FBgn0029676	HIP-R	0.309874	0.0022367
FBgn0039022	CG4725	0.492161	0.00224118
FBgn0052666	Drak	0.267388	0.00225003
FBgn0033121	Cyp6u1	-0.231807	0.00225351
FBgn0031611	CG17840	-0.240421	0.00225389
FBgn0267378	sau	-0.197166	0.00226449
FBgn0267076	CR45520	0.758461	0.00226589
FBgn0031092	CG9577	0.451866	0.00227818
FBgn0014465	Cp7Fb	1.1406	0.00227908
FBgn0053465	CG33465	3.44164	0.0022831
FBgn0041625	Or65a	-1.41926	0.00229185
FBgn0020620	RN-tre	0.174031	0.00229296
FBgn0030434	Brms1	-0.292315	0.00230491
FBgn0010247	Parp	0.29592	0.00230761
FBgn0250847	CG14034	-2.22254	0.00230815
FBgn0005649	Rox8	0.181961	0.00231921
FBgn0030451	CG15717	0.497894	0.00232083
FBgn0032292	CG6750	-0.29638	0.00232167
FBgn0035112	CG13877	-0.357947	0.00232382
FBgn0040392	CG14050	-1.23504	0.00232612
FBgn0003559	su(f)	0.18398	0.00232627
FBgn0030431	CG4407	-0.385252	0.00234079
FBgn0032816	Nf-YB	-0.2492	0.00234194
FBgn0086711	mol	-0.279848	0.00234194
FBgn0032151	nAChRalpha6	0.343317	0.00234244
FBgn0025620	CG13360	0.913943	0.00234808
FBgn0038855	CG5745	-0.210113	0.00234946
FBgn0010414	SerT	0.241569	0.00237188
FBgn0035922	Pex7	-0.910994	0.00238152
FBgn0031245	CG3625	0.220905	0.00238183
FBgn0010772	Xe7	0.170384	0.00240237
FBgn0263260	sel	-0.257482	0.00242039
FBgn0039691	IntS11	-0.312865	0.00243022
FBgn0043533	Obp56f	-3.72564	0.00243269
FBgn0040294	POSH	-0.266678	0.00244514
FBgn0039172	Spase22-23	0.175008	0.00244899
FBgn0015568	alpha-Est1	-0.612165	0.00245146
FBgn0260793	2mit	0.367113	0.00247839
FBgn0000273	Pka-C1	0.262915	0.00248126
FBgn0037615	CG11760	-1.62272	0.00248548
FBgn0035969	CG4476	1.26418	0.00250261
FBgn0053139	Ranbp11	-0.420683	0.00250353
FBgn0035083	Tina-1	-0.2996	0.00251249
FBgn0053696	CNMaR	-0.374696	0.00251726
FBgn0267035	CR45479	0.35879	0.00252421
FBgn0039283	danr	0.375904	0.00252431
FBgn0034156	CG5348	1.1653	0.00252468
FBgn0259728	CG42382	-0.458306	0.00252468
FBgn0034059	CG8320	-0.395936	0.00252514
FBgn0262524	ver	-1.06824	0.00253152
FBgn0047135	CG32276	0.230162	0.00253731
FBgn0036460	CG5114	-0.385626	0.00253842
FBgn0032264	Lip4	0.589795	0.00253951
FBgn0051999	CG31999	0.232388	0.00255907
FBgn0036920	CG8004	-0.233683	0.00256951
FBgn0015222	Fer1HCH	0.291542	0.00257885
FBgn0034708	Vps35	-0.140195	0.00259726
FBgn0028833	Dak1	0.181897	0.00260323
FBgn0036474	Or71a	-0.811003	0.00260323
FBgn0037686	RpL34b	0.222716	0.00260855
FBgn0028683	spt4	-0.533224	0.00261311
FBgn0086904	Nacalpha	0.166352	0.00261554
FBgn0038065	Snx3	0.178605	0.00261561
FBgn0034718	wdp	-0.336722	0.00261561
FBgn0053177	CG33177	0.481679	0.00261927
FBgn0034060	CG8370	-0.201037	0.00262177
FBgn0037683	CG18473	-0.844453	0.00263134
FBgn0034396	CG15097	0.378006	0.00264171
FBgn0030676	CG12379	-0.508493	0.00264923
FBgn0030766	mthl1	-0.29913	0.00264923
FBgn0039084	CG10175	0.480308	0.00265047
FBgn0052551	CG32551	-2.9421	0.00266111
FBgn0265046	CG44163	-1.74333	0.00267923
FBgn0037324	Orco	0.35488	0.00268219
FBgn0035099	CG6845	-0.322941	0.00268227
FBgn0013972	Gycalpha99B	0.268848	0.00270407
FBgn0038248	CG7886	1.31744	0.00270699
FBgn0038516	P5cr-2	0.290453	0.00270699
FBgn0267661	CR45999	0.97108	0.00270855
FBgn0035236	CG12004	-0.145609	0.00270876
FBgn0259146	CG42261	0.237456	0.00270876
FBgn0024957	Irp-1B	0.332097	0.00271314
FBgn0052267	CG32267	-0.344004	0.00271314
FBgn0015278	Pi3K68D	-0.221468	0.00271322
FBgn0035529	CG1319	-0.251902	0.00273672
FBgn0004107	Cdk2	-0.543582	0.0027514
FBgn0026634	ldlCp	-0.250641	0.00275402
FBgn0263620	CR43629	-0.439266	0.00275417
FBgn0036939	CG7365	0.39391	0.00276105
FBgn0010223	Galphaf	1.14485	0.00276121
FBgn0036862	Gbs-76A	-0.750965	0.00276121
FBgn0036257	RhoGAP68F	0.262264	0.00276211
FBgn0035205	CG2469	-0.221915	0.00276247
FBgn0023495	Lip3	1.34501	0.00277004
FBgn0039685	Obp99b	1.72526	0.00277185
FBgn0039099	GILT2	-0.521767	0.00277194
FBgn0038275	CG3817	-0.577803	0.00278135
FBgn0005533	RpS17	0.27036	0.00278514
FBgn0003141	pr	-0.387079	0.00278514
FBgn0033750	CG13151	-0.523807	0.00278858
FBgn0250843	Prosalpha6	0.299454	0.00279364
FBgn0039419	CG12290	0.4389	0.00279364
FBgn0085484	Pdxk	-0.25119	0.00279783
FBgn0039157	Myo95E	-0.190446	0.00280081
FBgn0035272	mRpL46	-0.315904	0.00280508
FBgn0044050	Ilp3	1.33821	0.00280765
FBgn0051427	CG31427	0.864579	0.00280987
FBgn0047205	CR32385	-3.83669	0.0028158
FBgn0050271	CG30271	0.319967	0.00282799
FBgn0035921	CG13305	-0.991267	0.00284356
FBgn0038488	m-cup	-0.225228	0.00284725
FBgn0033446	CG1648	-0.245365	0.00285011
FBgn0030258	CG1552	0.263901	0.00285721
FBgn0034067	CG8399	-0.337572	0.00288321
FBgn0050438	CG30438	-0.571872	0.00288767
FBgn0010388	Dro	3.17328	0.00289288
FBgn0016762	angel	-0.472243	0.00290056
FBgn0031258	CG4297	0.262276	0.00290064
FBgn0027619	Adam	0.16254	0.00290703
FBgn0031782	WDR79	-0.401665	0.00292047
FBgn0083950	CG34114	0.27808	0.00292436
FBgn0032753	CG17572	0.46076	0.00293074
FBgn0028374	Hug	0.391459	0.00294087
FBgn0033413	prel	0.160059	0.00294087
FBgn0004885	tok	0.463717	0.00295811
FBgn0031708	CG7382	-0.228849	0.00296235
FBgn0032135	GlcAT-S	0.182932	0.00296956
FBgn0037601	Cyp313b1	0.482838	0.00297584
FBgn0035211	CG2211	-0.388363	0.00297832
FBgn0260753	Pdfr	0.381472	0.0030045
FBgn0038299	Spn88Eb	-0.846669	0.00301068
FBgn0032900	CG14401	-0.404999	0.00301749
FBgn0030757	CG9902	0.331621	0.00302518
FBgn0038815	CG5466	0.2093	0.00302518
FBgn0036117	CG6321	0.303432	0.00302624
FBgn0035440	CG14969	-0.320333	0.00302871
FBgn0000114	aret	0.231383	0.00303544
FBgn0032724	CG10428	0.271106	0.00306608
FBgn0038532	CG14322	-0.239782	0.00306894
FBgn0041203	LIMK1	0.189173	0.00307816
FBgn0034660	lox2	0.874694	0.00309473
FBgn0031426	CG18641	1.55358	0.00310126
FBgn0024556	EfTuM	-0.290684	0.00311089
FBgn0033403	CG13739	0.582983	0.00311202
FBgn0002643	mam	0.346349	0.00312887
FBgn0030686	mRpL3	0.212545	0.00313473
FBgn0261938	mtRNApol	-0.246175	0.00313875
FBgn0036730	qjt	0.891041	0.00313875
FBgn0024222	ird5	-0.276852	0.00314955
FBgn0040009	CG17490	0.290246	0.00314955
FBgn0036812	Nufip	-0.486611	0.00318081
FBgn0004910	Eip63F-1	-0.353744	0.00318738
FBgn0083975	Nlg4	0.288946	0.00319757
FBgn0030001	cyr	-0.741621	0.00321111
FBgn0035677	CG13293	0.301844	0.00323465
FBgn0031250	Ent1	-0.241887	0.00323536
FBgn0004629	Cys	-0.444321	0.00323726
FBgn0037416	Osi9	1.74324	0.00324254
FBgn0034725	CG6044	0.217434	0.00324768
FBgn0052506	CG32506	0.232121	0.00325029
FBgn0030511	CG11158	0.327598	0.00325278
FBgn0031746	CG9029	-6.26409	0.0032572
FBgn0034988	cN-IIIB	-0.199718	0.0032572
FBgn0265590	CR44417	-0.382972	0.0032572
FBgn0015776	nrv1	-0.287472	0.00326002
FBgn0039200	CG13616	2.79816	0.00327024
FBgn0030659	CG9215	-0.292062	0.00328675
FBgn0037341	CG12746	-0.357064	0.00329228
FBgn0031282	Pex12	0.360095	0.00329366
FBgn0050395	CG30395	-4.74572	0.00329473
FBgn0267795	CG32138	0.297519	0.00329835
FBgn0004622	TkR99D	0.28928	0.00329901
FBgn0040553	CG14374	1.34623	0.00332286
FBgn0033438	Mmp2	0.218312	0.00332339
FBgn0261554	CG42672	0.184461	0.00332873
FBgn0039325	CG10560	-0.388293	0.00333092
FBgn0262614	pyd	-0.303795	0.00333435
FBgn0267729	CR46060	1.09607	0.00334209
FBgn0038631	CG7695	-1.25692	0.00334465
FBgn0036715	Cad74A	0.642362	0.00335172
FBgn0034915	eIF6	-0.346617	0.00335172
FBgn0033690	EndoG	-0.288083	0.00335172
FBgn0024728	Slip1	0.206317	0.00335859
FBgn0001229	Hsp67Bc	0.862532	0.00336886
FBgn0085414	dpr12	0.254706	0.00336886
FBgn0027505	Rab3-GAP	-0.276764	0.00337168
FBgn0030239	CG17333	0.38481	0.00337554
FBgn0039726	eIF2B-alpha	-0.356715	0.00338983
FBgn0030347	CG15739	0.509595	0.00339694
FBgn0039067	wda	-0.294153	0.00339739
FBgn0037754	CG8500	0.205442	0.00340227
FBgn0031643	CG3008	-0.333919	0.0034078
FBgn0034494	CG10444	0.271251	0.0034175
FBgn0030038	CG1440	0.131931	0.0034273
FBgn0263408	CR43454	0.524685	0.0034273
FBgn0001986	l(2)35Df	0.293402	0.0034302
FBgn0264305	CG43783	-0.266012	0.0034302
FBgn0050466	CG30466	0.416643	0.00343616
FBgn0265067	CR44178	-0.83429	0.00347698
FBgn0003082	phr	2.28135	0.00347698
FBgn0032322	CG16743	0.543429	0.00347698
FBgn0033663	ERp60	0.218768	0.00347932
FBgn0030317	CG1561	0.222214	0.00347932
FBgn0039380	CG5890	-0.331311	0.00348127
FBgn0036135	mRpL2	-0.249814	0.00349695
FBgn0027109	NPF	0.292298	0.00350037
FBgn0036931	CG14183	1.10807	0.003509
FBgn0036882	CG9279	0.272944	0.0035131
FBgn0083986	CG34150	-0.400599	0.00351357
FBgn0039581	Moca-cyp	-0.169278	0.00351357
FBgn0037900	CG5276	-0.313965	0.00351675
FBgn0266670	Sec5	-0.150905	0.00351794
FBgn0039711	CG7824	-0.568774	0.00351877
FBgn0027795	CG14785	-0.960896	0.0035206
FBgn0033155	Br140	-0.244245	0.00354202
FBgn0003890	betaTub97EF	0.355348	0.00354216
FBgn0035591	CG4611	-0.275178	0.00354216
FBgn0046776	CR14033	0.900807	0.00354898
FBgn0002930	nec	0.30231	0.00354898
FBgn0032884	Pomp	0.212442	0.00354907
FBgn0038732	CG11391	-0.53592	0.00356574
FBgn0262353	CR43051	0.605352	0.00357655
FBgn0039821	CG15556	0.413636	0.00357719
FBgn0039056	CenB1A	-0.231734	0.00360373
[truncated: 2,049 more rows]

## Sheet: |LFC| > 0.585
Gene_ID	Gene_Name	log2FC (HET / Control)	adj.P Val
FBgn0067905	IM14	-9.12491	4.49032e-06
FBgn0037975	CG3397	-8.78641	3.45317e-07
FBgn0262679	CG43149	-8.40693	1.12723e-09
FBgn0034515	CG13428	-8.3235	0.00658211
FBgn0067311	CheB38b	-8.14821	0.00788191
FBgn0038888	CheB93a	-7.91232	0.0132635
FBgn0264077	Cnx14D	-7.85964	5.68384e-07
FBgn0051438	CheB93b	-7.77651	0.00385049
FBgn0267472	CR45822	-7.71493	6.8345e-07
FBgn0265651	CR44458	-7.15326	6.14375e-10
FBgn0265264	CG17097	-7.08731	0.00563138
FBgn0036783	CheA75a	-6.76441	0.0125876
FBgn0053194	CheA29a	-6.73266	0.00552512
FBgn0267485	CR45835	-6.50111	5.06728e-08
FBgn0083978	CG17672	-6.40541	6.34021e-06
FBgn0031746	CG9029	-6.26409	0.0032572
FBgn0261291	CheA86a	-6.1723	0.00597624
FBgn0044812	TotC	-6.13401	0.000117582
FBgn0038492	Mur89F	-6.09924	2.36448e-09
FBgn0033836	CG18278	-6.09641	1.05491e-05
FBgn0042127	CG18789	-6.05632	1.69413e-08
FBgn0067312	CheB38a	-6.05411	0.00908846
FBgn0051865	Ada1-1	-6.05022	6.73229e-11
FBgn0261289	CheB98a	-6.0244	0.000519776
FBgn0023415	Acp32CD	-5.94881	0.00544596
FBgn0262594	CheA46a	-5.94362	0.00668148
FBgn0028987	Spn28F	-5.92088	0.000520638
FBgn0029948	CheA7a	-5.67299	0.0148102
FBgn0051872	CG31872	-5.58961	0.0130141
FBgn0031775	CG9150	-5.57752	5.77454e-09
FBgn0262983	CG43291	-5.53589	5.41161e-09
FBgn0261294	CheB74a	-5.36797	0.00191484
FBgn0261290	CheA84a	-5.34404	0.0100371
FBgn0037974	CG12224	-5.34075	8.95401e-08
FBgn0054028	CG34028	-5.26574	0.00789759
FBgn0034325	CG18539	-5.25402	0.00139028
FBgn0053281	CG33281	-5.2518	0.000110801
FBgn0267185	CR45625	-5.20545	2.74975e-07
FBgn0011668	Mst57Da	-5.15535	0.0181982
FBgn0262623	CG43147	-5.09888	0.0274283
FBgn0033458	CG18446	-4.82992	2.90354e-07
FBgn0040093	lectin-46Ca	-4.80715	0.0235596
FBgn0011669	Mst57Db	-4.76414	0.0230442
FBgn0002855	Acp26Aa	-4.75073	0.00471572
FBgn0011559	Acp36DE	-4.74941	0.0465491
FBgn0050395	CG30395	-4.74572	0.00329473
FBgn0043530	Obp51a	-4.63228	0.0199546
FBgn0043825	CG18284	-4.61635	0.013755
FBgn0033521	CG12896	-4.57842	1.40843e-06
FBgn0034323	CG18537	-4.51684	0.0220188
FBgn0261853	CG42782	-4.51195	0.0176787
FBgn0031653	Jon25Biii	-4.47735	0.0435549
FBgn0250841	CG17242	-4.34581	0.0171502
FBgn0000094	Anp	-4.33997	0.0216164
FBgn0264745	CR44003	-4.32388	2.90655e-07
FBgn0264393	CG43841	-4.30566	0.00970109
FBgn0034326	CG18540	-4.28419	0.00559765
FBgn0034153	Acp53C14b	-4.1241	0.0350431
FBgn0262899	CG43254	-4.11044	0.00183258
FBgn0032086	CG17906	-4.07035	4.22624e-05
FBgn0263597	Acp98AB	-4.04117	0.0173942
FBgn0052553	CG32553	-4.02456	1.10504e-08
FBgn0028986	Spn38F	-4.00987	0.033294
FBgn0267327	Acp33A	-3.9938	0.0226595
FBgn0259971	CG42481	-3.98235	0.0224767
FBgn0250832	Dup99B	-3.97456	0.0229206
FBgn0037488	CG14607	-3.9718	2.89713e-07
FBgn0083936	Acp54A1	-3.96344	0.014327
FBgn0053510	CG33510	-3.9428	2.2662e-05
FBgn0038838	TotB	-3.90445	0.0020541
FBgn0050054	CG30054	-3.90023	7.15653e-11
FBgn0002856	Acp26Ab	-3.89813	0.0242717
FBgn0033158	CG12164	-3.88758	0.00014041
FBgn0051809	CG31809	-3.88096	0.000255662
FBgn0047205	CR32385	-3.83669	0.0028158
FBgn0266650	CR45157	-3.78768	0.00112708
FBgn0037036	Sems	-3.78639	0.000504657
FBgn0262580	CG43120	-3.78476	0.01133
FBgn0036969	Spn77Bb	-3.77543	0.0167526
FBgn0031701	TotM	-3.74098	0.0183388
FBgn0013772	Cyp6a8	-3.73174	1.82674e-10
FBgn0043533	Obp56f	-3.72564	0.00243269
FBgn0020509	Acp62F	-3.72143	0.0325428
FBgn0259967	Sfp53D	-3.68509	0.0219357
FBgn0035042	CG3640	-3.67512	0.0147404
FBgn0013771	Cyp6a9	-3.64825	6.73229e-11
FBgn0037323	CG2663	-3.57832	0.0112366
FBgn0032868	CG17472	-3.53293	0.0277393
FBgn0040682	CG14664	-3.51049	1.16937e-06
FBgn0050145	Obp57e	-3.47321	1.22463e-07
FBgn0259969	Sfp65A	-3.46998	0.025479
FBgn0066293	CheB42b	-3.46559	0.0124755
FBgn0039783	PH4alphaNE2	-3.46169	0.0324099
FBgn0259966	Sfp51E	-3.44624	0.0132446
FBgn0052207	CR32207	-3.36387	0.0151342
FBgn0038067	CG11598	-3.34235	0.0169729
FBgn0040098	lectin-29Ca	-3.33051	0.0238092
FBgn0262099	CG42852	-3.33051	0.040241
FBgn0053926	CG33926	-3.31643	4.15251e-05
FBgn0051860	ZnT33D	-3.30235	1.7237e-09
FBgn0062928	pncr009:3L	-3.2813	2.62511e-07
FBgn0036154	CG6168	-3.27667	0.0391942
FBgn0028396	TotA	-3.2692	0.000145338
FBgn0037038	CG11037	-3.25027	0.0471916
FBgn0001150	gt	-3.19365	6.94588e-07
FBgn0033257	CG8713	-3.18722	8.33169e-08
FBgn0265347	CR44301	-3.18397	0.0113586
FBgn0036158	CG6149	-3.1819	0.0458112
FBgn0264726	CR43994	-3.14222	0.0276698
FBgn0033997	Ir51a	-3.13765	0.000224656
FBgn0004431	LysX	-3.09896	0.0476218
FBgn0028415	Met75Cb	-3.07578	0.0192725
FBgn0036595	CG13046	-3.05847	0.00023674
FBgn0016974	swaPsi	-3.02035	0.0211144
FBgn0039098	GILT3	-3.00745	7.27601e-07
FBgn0262571	CG43111	-2.99266	0.00966307
FBgn0033980	Cyp6a20	-2.98505	8.28681e-10
FBgn0043791	CG8147	-2.97972	0.00369543
FBgn0262359	CG43057	-2.97417	0.0188157
FBgn0050050	CG30050	-2.97102	2.25238e-07
FBgn0083141	Spn28B	-2.96571	0.000144984
FBgn0052551	CG32551	-2.9421	0.00266111
FBgn0051296	CG31296	-2.92679	0.00523626
FBgn0265346	CR44300	-2.91061	0.000455632
FBgn0015583	Acp29AB	-2.9068	0.0225648
FBgn0038390	Rbf2	-2.90068	1.34371e-06
FBgn0053508	ppk13	-2.89287	3.06327e-05
FBgn0052199	CG32199	-2.85061	0.0334685
FBgn0003034	SP	-2.84516	0.0432233
FBgn0031110	Obp19b	-2.82702	9.58355e-05
FBgn0264267	CR43767	-2.79312	0.0474097
FBgn0051524	CG31524	-2.76157	0.0368364
FBgn0040251	Ugt86Di	-2.74536	1.29592e-07
FBgn0040759	CG13177	-2.74535	0.0432341
FBgn0036970	Spn77Bc	-2.73921	0.00850347
FBgn0034415	CG15116	-2.72781	0.0302838
FBgn0264916	CR44107	-2.72639	2.08498e-10
FBgn0267363	JYalpha	-2.69994	0.000851235
FBgn0033943	CG12869	-2.66158	0.000199059
FBgn0038142	CheA87a	-2.63387	0.000158607
FBgn0053348	CheB42a	-2.58136	0.00610274
FBgn0066365	dyl	-2.54878	0.00536152
FBgn0054034	CG34034	-2.50507	0.0341455
FBgn0038846	CG5697	-2.49933	0.0207788
FBgn0261508	CG42656	-2.48313	0.000167086
FBgn0030105	CG15369	-2.46743	0.00967344
FBgn0085466	CG34437	-2.44875	0.00553533
FBgn0085491	CG34462	-2.44346	0.00171101
FBgn0032663	CG15153	-2.42661	0.0398908
FBgn0037972	CG10005	-2.42379	0.0013889
FBgn0033730	Cpr49Ag	-2.31376	1.86791e-08
FBgn0052029	Cpr66D	-2.30385	0.000112076
FBgn0040922	CG15036	-2.2816	5.16371e-06
FBgn0038047	CG5245	-2.26367	2.18041e-05
FBgn0085486	CG34457	-2.25018	0.00171366
FBgn0032908	CG9270	-2.24981	6.01614e-06
FBgn0040097	lectin-30A	-2.24539	0.0326953
FBgn0250847	CG14034	-2.22254	0.00230815
FBgn0033659	Damm	-2.21528	0.0150562
FBgn0052072	Elo68alpha	-2.1714	0.00890127
FBgn0266598	Kmn2	-2.17081	3.90161e-05
FBgn0263831	Gen	-2.15756	1.22037e-05
FBgn0052985	CG32985	-2.14785	0.0462895
FBgn0050287	CG30287	-2.14577	0.0284147
FBgn0266408	CR45048	-2.13805	0.000254759
FBgn0030844	ppk23	-2.11978	0.0121604
FBgn0053300	Muc30E	-2.09702	0.0431656
FBgn0266331	CR44996	-2.09458	9.26644e-05
FBgn0040092	lectin-46Cb	-2.08298	0.000225537
FBgn0032431	CG5435	-2.0767	5.10653e-06
FBgn0035955	CG5194	-2.05141	0.0181914
FBgn0027074	CG17324	-2.04943	1.0232e-06
FBgn0267012	CR45456	-2.04745	4.02718e-05
FBgn0034506	CG13870	-2.02308	0.000562202
FBgn0028956	mthl3	-2.01837	7.19556e-07
FBgn0034166	CG6472	-2.01464	1.58491e-07
FBgn0263321	CG43402	-2.0127	3.49863e-05
FBgn0034741	CG4269	-1.9812	0.0016363
FBgn0010317	CycJ	-1.97412	9.5417e-06
FBgn0267142	CR45582	-1.94576	0.0110719
FBgn0265343	CR44297	-1.90907	0.0296199
FBgn0036585	CG13071	-1.90053	8.3579e-07
FBgn0013813	Dhc98D	-1.86807	4.86905e-05
FBgn0037064	CG9389	-1.86551	0.0242141
FBgn0267758	CR46089	-1.8641	0.0158165
FBgn0035279	Cpr62Ba	-1.85897	7.45773e-05
FBgn0032706	Irk3	-1.83697	1.91072e-08
FBgn0262598	mtsh	-1.82964	0.0160333
FBgn0005638	slbo	-1.8143	0.0308051
FBgn0265496	CR44365	-1.81401	0.0374927
FBgn0027788	Hey	-1.81125	5.77441e-05
FBgn0030795	ppk28	-1.81003	9.23545e-07
FBgn0034219	mthl4	-1.80995	7.19764e-07
FBgn0040508	ACXC	-1.79327	0.000355574
FBgn0038525	CG14329	-1.79309	0.00444138
FBgn0050295	Ipk1	-1.76029	8.21605e-05
FBgn0265814	CR44603	-1.75469	1.23255e-05
FBgn0050009	CR30009	-1.75082	1.82722e-05
FBgn0265046	CG44163	-1.74333	0.00267923
FBgn0005660	Ets21C	-1.73258	0.00166756
FBgn0032493	CG15479	-1.73142	0.000159039
FBgn0085209	CG34180	-1.72229	7.37559e-07
FBgn0037292	CG2022	-1.71962	0.0181184
FBgn0267270	CR45706	-1.70595	0.000284271
FBgn0053542	upd3	-1.697	0.00619823
FBgn0029588	CG14798	-1.67853	8.20388e-06
FBgn0037615	CG11760	-1.62272	0.00248548
FBgn0266428	CR43463	-1.61885	0.000109252
FBgn0003046	Pcp	-1.60748	0.000369375
FBgn0015037	Cyp4p1	-1.60061	5.77454e-09
FBgn0263619	CR43628	-1.58878	0.0290815
FBgn0020270	mre11	-1.57629	1.64523e-06
FBgn0002922	nau	-1.5658	0.0157357
FBgn0263660	CR43651	-1.56201	0.0136215
FBgn0037661	Ada	-1.55813	0.00170771
FBgn0027070	CG17322	-1.54279	4.70524e-08
FBgn0265344	CR44298	-1.51841	4.72405e-05
FBgn0050062	CG30062	-1.50914	0.000482549
FBgn0035193	CG9192	-1.478	0.0103013
FBgn0027527	Osi6	-1.47614	0.0136471
FBgn0043854	slam	-1.46867	0.00383304
FBgn0039348	Npl4	-1.46237	0.0180511
FBgn0265719	CR44526	-1.46184	0.0136116
FBgn0035151	CG17129	-1.43954	1.18906e-06
FBgn0037304	CG1113	-1.43942	2.39162e-05
FBgn0035583	CG13704	-1.43029	0.000579565
FBgn0037298	CG2604	-1.42709	1.57095e-08
FBgn0033020	CG10396	-1.42356	0.000714039
FBgn0026176	SkpB	-1.42317	0.018963
FBgn0040091	Ugt58Fa	-1.42221	9.03144e-10
FBgn0041625	Or65a	-1.41926	0.00229185
FBgn0267013	CR45457	-1.41894	0.00149055
FBgn0029798	CG4078	-1.41538	2.35404e-07
FBgn0085732	CR40190	-1.41251	3.31728e-05
FBgn0027500	spd-2	-1.40809	0.00447242
FBgn0034564	CG9344	-1.40065	3.0551e-06
FBgn0038144	CG8870	-1.37454	0.0068409
FBgn0053192	MtnD	-1.37312	0.0413983
FBgn0029521	Or1a	-1.37203	0.00500622
FBgn0040609	CG3348	-1.36699	0.00774645
FBgn0031496	CG17258	-1.35788	0.00065994
FBgn0051514	CR31514	-1.35395	0.00199086
FBgn0000163	baz	-1.34852	7.64261e-10
FBgn0033926	Arc1	-1.34303	0.000960548
FBgn0041183	Tep1	-1.34274	0.00531203
FBgn0033204	CG2065	-1.33263	2.70895e-05
FBgn0031970	CG7227	-1.31894	0.000123895
FBgn0052523	CG32523	-1.3004	0.0101174
FBgn0266251	CR44946	-1.29951	1.18435e-05
FBgn0266681	CR45171	-1.2929	0.00129117
FBgn0041624	Or65b	-1.29281	0.00582066
FBgn0032109	CG17005	-1.28601	0.000365075
FBgn0034468	Obp56a	-1.28523	0.00441569
FBgn0034262	swi2	-1.2687	0.00438107
FBgn0038631	CG7695	-1.25692	0.00334465
FBgn0032299	CG17127	-1.25577	0.00154865
FBgn0037217	CG14636	-1.25417	1.00039e-05
FBgn0002645	Map205	-1.25302	1.58996e-09
FBgn0054057	CG34057	-1.25161	2.45128e-05
FBgn0267137	CR45577	-1.2497	0.0383721
FBgn0266709	Zmynd10	-1.24747	0.000599422
FBgn0040392	CG14050	-1.23504	0.00232612
FBgn0083123	Uhg5	-1.19163	2.497e-06
FBgn0266414	CR45054	-1.19069	0.00653515
FBgn0037478	CG2656	-1.18917	3.11653e-07
FBgn0033422	Or45b	-1.18607	0.00134085
FBgn0034480	CG16898	-1.17464	0.00106193
FBgn0040828	CG13306	-1.17225	0.024595
FBgn0044810	TotX	-1.16918	0.030038
FBgn0038348	AOX2	-1.16711	0.0134351
FBgn0051288	CG31288	-1.16322	0.00210348
FBgn0265737	CR44544	-1.15611	0.00154127
FBgn0033308	CG8736	-1.15477	0.0286599
FBgn0267542	CR45882	-1.15071	0.000165211
FBgn0038311	CG14864	-1.14777	2.39434e-05
FBgn0037550	CG9667	-1.14374	1.37291e-05
FBgn0034139	CG4927	-1.13318	6.01614e-06
FBgn0036266	CG5626	-1.12571	4.3781e-05
FBgn0066292	CheB42c	-1.12367	0.0474097
FBgn0034994	Ir60a	-1.11893	0.00975798
FBgn0038751	CG4770	-1.11856	0.00193407
FBgn0030955	CG6891	-1.10737	0.00137764
FBgn0034558	Cib2	-1.10273	0.0159919
FBgn0002709	mei-218	-1.10028	0.00811302
FBgn0016970	l(2)k10201	-1.09576	3.9287e-07
FBgn0034281	CG14490	-1.09278	0.0160681
FBgn0052636	CR32636	-1.09233	0.0331246
FBgn0035770	pst	-1.09156	1.94433e-08
FBgn0030798	CG13003	-1.08686	1.75e-05
FBgn0047095	CG33939	-1.08256	0.00022612
FBgn0033214	CG1941	-1.08205	0.000125859
FBgn0030993	Mec2	-1.08155	0.00019949
FBgn0261990	CG42808	-1.07638	0.00115817
FBgn0036121	CG6310	-1.07552	1.85439e-06
FBgn0033153	Gadd45	-1.07352	0.000209169
FBgn0267702	CR46035	-1.07069	0.00365729
FBgn0033921	tej	-1.06967	0.0115818
FBgn0262524	ver	-1.06824	0.00253152
FBgn0032749	Phlpp	-1.06803	0.0321301
FBgn0030156	CG15247	-1.06606	0.000103282
FBgn0264562	Hr4	-1.06275	0.00160389
FBgn0039704	neo	-1.05717	0.00715007
FBgn0260780	wisp	-1.04986	0.00366736
FBgn0039811	CG15550	-1.04916	0.00484624
FBgn0266649	CR45156	-1.04655	0.0423324
FBgn0034471	Obp56e	-1.04653	0.00879005
FBgn0033782	sug	-1.04213	0.000604894
FBgn0265991	Zasp52	-1.03728	0.0083347
FBgn0034137	CG4945	-1.03282	0.00930225
FBgn0001216	Hsc70-1	-1.03046	0.041568
FBgn0032598	ChLD3	-1.02917	0.0301977
FBgn0051268	CG31268	-1.01508	0.0335538
FBgn0039250	Mink	-1.01461	0.000254087
FBgn0003714	tko	-1.01236	4.5512e-07
FBgn0085485	CG34456	-1.011	4.09077e-05
FBgn0031805	CG9505	-0.999082	0.000597705
FBgn0035806	PGRP-SD	-0.996365	0.00833635
FBgn0035921	CG13305	-0.991267	0.00284356
FBgn0033890	Ctf4	-0.989127	0.000629259
FBgn0032907	CG9272	-0.986474	0.000288652
FBgn0036881	Cpr76Bd	-0.982917	0.0153322
FBgn0266099	CG44836	-0.981983	0.000290388
FBgn0028978	trbl	-0.977643	0.000110782
FBgn0037980	CG3313	-0.975928	1.39899e-05
FBgn0263143	vret	-0.975722	0.00830604
FBgn0036181	Muc68Ca	-0.974302	0.0180569
FBgn0266262	CR44957	-0.96671	0.0419165
FBgn0261832	CG42764	-0.9625	0.0306681
FBgn0027795	CG14785	-0.960896	0.0035206
FBgn0031644	CG15625	-0.960509	0.0175676
FBgn0039311	CG10513	-0.959424	8.16763e-05
FBgn0039684	Obp99d	-0.959041	0.0285055
FBgn0037979	GCC185	-0.957837	9.8217e-07
FBgn0033729	Cpr49Af	-0.955295	0.0131984
FBgn0266819	CR45281	-0.953622	0.00015696
FBgn0039742	CG15528	-0.951694	0.0297089
FBgn0039424	ppk15	-0.951316	0.0287164
FBgn0029522	CG13373	-0.948541	0.00179816
FBgn0030014	CG15337	-0.941382	0.0494388
FBgn0052121	CG32121	-0.941176	0.0422873
FBgn0267540	CR45880	-0.940484	0.000475073
FBgn0035711	CG8519	-0.940468	0.0212624
FBgn0005390	fs(1)M3	-0.934651	0.0423915
FBgn0264438	CR43856	-0.932712	0.0277228
FBgn0051636	CG31636	-0.932609	0.000177913
FBgn0052412	QC	-0.932091	1.27688e-08
FBgn0069969	CG40498	-0.931466	9.33365e-07
FBgn0038682	CG5835	-0.931164	0.000591567
FBgn0029114	Tollo	-0.92982	4.53281e-06
FBgn0038894	CG15497	-0.928854	0.0067396
FBgn0037386	CG1208	-0.9273	0.00140706
FBgn0267624	CR45962	-0.92451	6.84675e-05
FBgn0003227	rec	-0.915152	4.24558e-05
FBgn0035922	Pex7	-0.910994	0.00238152
FBgn0039481	Cpr97Eb	-0.909833	0.000375003
FBgn0051380	CG31380	-0.908444	0.0355945
FBgn0263608	l(3)72Dr	-0.900773	0.00134774
FBgn0037371	Sym	-0.898737	4.90417e-07
FBgn0003748	Treh	-0.895609	9.29046e-07
FBgn0036240	CG6928	-0.89319	4.82306e-05
FBgn0052499	Cda4	-0.892284	0.00445085
FBgn0267398	Yeti	-0.887297	3.73539e-07
FBgn0038960	CG13855	-0.886715	0.00369313
FBgn0087040	alphaTub67C	-0.883804	0.00170032
FBgn0036839	CG18136	-0.882396	0.0414328
FBgn0259247	laccase2	-0.881541	5.64041e-07
FBgn0265839	CR44628	-0.881076	0.0383216
FBgn0026602	Ady43A	-0.878205	8.11235e-06
FBgn0037896	ninaG	-0.877897	4.27902e-06
FBgn0039752	CG15530	-0.87603	0.0189274
FBgn0005612	Sox14	-0.871941	7.91016e-05
FBgn0058191	CG40191	-0.87076	1.22038e-07
FBgn0011706	rpr	-0.86993	0.00161098
FBgn0011660	Pms2	-0.867568	4.01138e-05
FBgn0085440	CG34411	-0.860976	5.31783e-05
FBgn0039862	kek6	-0.860969	2.04858e-06
FBgn0033948	CG12863	-0.855349	4.22624e-05
FBgn0266145	CR44851	-0.85462	0.0148876
FBgn0263662	CR43653	-0.852207	0.0067908
FBgn0267541	CR45881	-0.851516	0.0224079
FBgn0250757	CG42235	-0.850911	1.15035e-07
FBgn0262686	CG43156	-0.85074	0.0401893
FBgn0053199	CG33199	-0.85025	2.09961e-05
FBgn0038299	Spn88Eb	-0.846669	0.00301068
FBgn0034352	CG17669	-0.845075	0.0304832
FBgn0037683	CG18473	-0.844453	0.00263134
FBgn0262539	CG43093	-0.844204	4.82306e-05
FBgn0037936	CG6908	-0.844088	4.59981e-06
FBgn0000109	Aprt	-0.843062	2.67167e-05
FBgn0261561	CG42675	-0.841986	0.000130438
FBgn0030617	CG9095	-0.837714	8.5879e-05
FBgn0086445	l(2)37Cd	-0.834897	9.02259e-06
FBgn0265067	CR44178	-0.83429	0.00347698
FBgn0035316	CG15878	-0.834172	0.0276997
FBgn0085419	Rgk2	-0.832012	2.64982e-06
FBgn0033749	achi	-0.831629	4.79683e-07
FBgn0032020	CG7787	-0.831074	8.97583e-05
FBgn0034405	Jheh2	-0.82918	7.48801e-07
FBgn0035575	CG7509	-0.82869	3.11175e-06
FBgn0039766	CG15536	-0.827405	8.92138e-06
FBgn0024332	Mcm3	-0.827355	0.00449704
FBgn0264489	CG43897	-0.827246	0.0321666
FBgn0263216	CG43386	-0.826874	0.0152411
FBgn0033891	CG8067	-0.825622	1.69427e-05
FBgn0025676	CkIIalpha-i3	-0.819525	1.94159e-07
FBgn0261402	Ir75b	-0.818033	0.0153546
FBgn0052206	CG32206	-0.81359	2.81727e-07
FBgn0263046	CG43341	-0.812007	0.000733205
FBgn0039205	CG13623	-0.811585	0.000805279
FBgn0036474	Or71a	-0.811003	0.00260323
FBgn0250819	CG33521	-0.808604	0.00398886
FBgn0267733	CR46064	-0.808222	1.09445e-07
FBgn0259896	NimC1	-0.804887	0.000305311
FBgn0051897	CG31897	-0.804315	0.00157724
FBgn0039518	CG13978	-0.801426	0.0101295
FBgn0010015	CanA1	-0.800577	0.0205846
FBgn0003479	spn-A	-0.794755	0.000145035
FBgn0029924	CG4586	-0.792262	0.0477618
FBgn0038455	CG14907	-0.791835	0.000122897
FBgn0260933	rempA	-0.790973	1.53811e-07
FBgn0035539	slow	-0.790931	3.85698e-07
FBgn0026255	clumsy	-0.79081	0.0157569
FBgn0036332	CG11261	-0.786328	9.82018e-05
FBgn0036381	CG8745	-0.784057	0.000354561
FBgn0032698	CG10336	-0.775013	0.00640349
FBgn0025621	CG16989	-0.77231	0.00411638
FBgn0003719	tld	-0.769317	0.0406595
FBgn0051028	CG31028	-0.767354	0.000103065
FBgn0035980	CG4447	-0.767084	0.000640217
FBgn0038816	Lrrk	-0.766049	1.30732e-07
FBgn0003257	r-l	-0.764863	0.000235595
FBgn0037978	KLHL18	-0.764285	7.10961e-07
FBgn0034870	CG13559	-0.76013	0.0274283
FBgn0036877	CG9452	-0.759714	3.05725e-05
FBgn0260763	CG42561	-0.756161	0.0155328
FBgn0004406	tam	-0.756001	0.00208701
FBgn0000147	aurA	-0.755474	0.0126886
FBgn0052816	CG32816	-0.754199	0.0182524
FBgn0038462	CG17556	-0.752747	6.16098e-06
FBgn0036862	Gbs-76A	-0.750965	0.00276121
FBgn0267091	CR45535	-0.748441	0.00196908
FBgn0083970	CG34134	-0.747399	0.000213419
FBgn0263025	CG43320	-0.742165	0.000102279
FBgn0030001	cyr	-0.741621	0.00321111
FBgn0011659	Mlh1	-0.740647	0.00159151
FBgn0014135	bnl	-0.73953	6.16098e-06
FBgn0038774	CG5023	-0.737908	0.0498955
FBgn0035158	CG13895	-0.7352	4.6382e-05
FBgn0015039	Cyp9b2	-0.730002	0.000141305
FBgn0035203	CG9149	-0.729315	5.74577e-07
FBgn0033885	DJ-1alpha	-0.728008	0.0153244
FBgn0032652	CG6870	-0.726342	4.74982e-06
FBgn0003525	stg	-0.725856	0.0134349
FBgn0016047	nompA	-0.724462	0.00565647
FBgn0052817	CG32817	-0.723866	0.0485489
FBgn0261015	Pif1A	-0.722206	0.00146348
FBgn0031305	Iris	-0.721576	3.9479e-05
FBgn0034438	CG9416	-0.715434	0.0186895
FBgn0035999	CG3552	-0.714923	0.000103782
FBgn0039805	Cpr100A	-0.714266	0.0379659
FBgn0035627	Sse	-0.712999	0.0424892
FBgn0261373	CG33228	-0.710249	0.000250659
FBgn0034943	Fmo-1	-0.706697	0.000432386
FBgn0029950	CG9657	-0.704866	5.67915e-06
FBgn0261625	CG42708	-0.703467	2.9463e-06
FBgn0053276	CG33276	-0.703464	0.00215691
FBgn0036757	Ir75a	-0.700116	0.027117
FBgn0032484	kek4	-0.698986	2.11343e-06
FBgn0039357	CG4743	-0.69871	7.74965e-05
FBgn0033819	CG4714	-0.697855	0.0168052
FBgn0034484	CG11044	-0.693589	0.00698055
FBgn0038956	CG5379	-0.692164	0.0114731
FBgn0001112	Gld	-0.690373	0.00160109
FBgn0027794	CG14786	-0.69006	0.000580334
FBgn0051674	CG31674	-0.687628	0.00661774
FBgn0259226	CG42326	-0.687588	8.75205e-05
FBgn0028707	Mt2	-0.686198	0.0236612
FBgn0027780	U26	-0.685537	6.1418e-07
FBgn0036619	Cpr72Ec	-0.685276	0.00155488
FBgn0033756	CG17760	-0.684997	0.00148442
FBgn0004465	Su(P)	-0.681061	1.82993e-05
FBgn0030628	CG9114	-0.680694	0.0364346
FBgn0032470	CG5142	-0.678886	0.000278607
FBgn0038478	cal1	-0.678591	9.38733e-05
FBgn0050414	CG30414	-0.678589	0.0382097
FBgn0052755	CG32755	-0.677089	0.0200345
FBgn0034540	Lrt	-0.677087	0.000826101
FBgn0023180	Orc6	-0.676441	0.0473565
FBgn0032848	nesd	-0.674601	0.0264579
FBgn0034293	CG14495	-0.672403	0.00038287
FBgn0031925	Cyp4d21	-0.67202	0.000116357
FBgn0035670	CG10472	-0.670352	0.0209969
FBgn0014342	mia	-0.670211	0.0011778
FBgn0267408	AOX1	-0.667244	0.00111082
FBgn0038679	CG6040	-0.666738	2.40906e-07
FBgn0036557	mRpS31	-0.666376	3.44626e-05
FBgn0051103	CG31103	-0.665271	1.95489e-06
FBgn0039272	CG11836	-0.665018	2.34205e-05
FBgn0037000	ZnT77C	-0.664847	0.000489449
FBgn0039807	CG15546	-0.663853	0.000126376
FBgn0264326	DNApol-epsilon255	-0.660186	0.00130501
FBgn0036046	Ilp2	-0.658346	5.86623e-06
FBgn0028700	RfC38	-0.658017	3.60484e-05
FBgn0039613	CG14527	-0.656924	0.000210835
FBgn0035427	ckd	-0.656307	0.00209919
FBgn0051146	Nlg1	-0.655764	0.0173814
FBgn0033734	CG8520	-0.655573	0.000373228
FBgn0003256	rl	-0.652855	1.38882e-05
FBgn0031678	CG31918	-0.652316	0.0163757
FBgn0259738	CG42392	-0.649263	0.000276819
FBgn0266758	Esyt2	-0.649202	5.64893e-09
FBgn0039664	CG2006	-0.647936	0.00381746
FBgn0026598	Apc2	-0.645906	0.0165353
FBgn0083972	CG34136	-0.644099	0.000685205
FBgn0036225	CG5883	-0.642295	0.00534984
FBgn0000357	Cp18	-0.642	0.00804678
FBgn0031089	CG9572	-0.641924	0.044165
FBgn0037841	CG4565	-0.639353	0.00534779
FBgn0039665	CG2310	-0.637995	0.000146662
FBgn0033205	CG2064	-0.637459	0.00122599
FBgn0035264	Oseg4	-0.636231	0.00469702
FBgn0013323	Ptth	-0.635835	0.0133727
FBgn0031501	CG17261	-0.632637	0.0299861
FBgn0265691	CR44498	-0.630387	0.0219213
FBgn0005696	DNApol-alpha73	-0.629002	0.0398012
FBgn0037898	CG18643	-0.628609	0.00825194
FBgn0036640	nxf2	-0.628107	0.0129289
FBgn0033555	RpS15Ab	-0.627639	0.000142556
FBgn0043535	Obp57a	-0.627578	0.0158062
FBgn0035295	Cnb	-0.626866	0.000849485
FBgn0031881	CG3476	-0.626461	0.000368127
FBgn0027791	O-fut2	-0.625594	7.36418e-05
FBgn0004569	aos	-0.625563	4.88593e-05
FBgn0040634	CG4186	-0.624499	0.00812433
FBgn0262887	CR43242	-0.623894	0.0117863
FBgn0016926	Pino	-0.622927	1.66327e-05
FBgn0031774	CG9147	-0.622095	1.22358e-05
FBgn0031540	CG3238	-0.619933	0.00476172
FBgn0030500	Ndc80	-0.61548	0.0475344
FBgn0031773	Fbw5	-0.614388	5.97933e-06
FBgn0002931	net	-0.614336	0.00884262
FBgn0039638	dgt6	-0.614075	0.00753618
FBgn0033067	CG11211	-0.612852	0.021132
FBgn0015568	alpha-Est1	-0.612165	0.00245146
FBgn0262108	CR42861	-0.611791	0.00118735
FBgn0033051	Strica	-0.611002	0.00814614
FBgn0039525	CG5646	-0.608496	2.70676e-05
FBgn0030246	CG1582	-0.607962	7.10499e-07
FBgn0259209	Mlp60A	-0.606071	0.0100662
FBgn0037581	CG7352	-0.604117	0.00873291
FBgn0037338	Snm1	-0.601864	0.000289779
FBgn0032429	CG5446	-0.601043	2.90479e-05
FBgn0045800	Uhg1	-0.601032	0.000616073
FBgn0259219	CG42319	-0.600877	0.00992511
FBgn0040466	Dip2	-0.599959	0.000264306
FBgn0267242	CR45682	-0.596682	0.00203309
FBgn0036819	Dysb	-0.596159	0.00424554
FBgn0035623	mthl2	-0.595994	0.00981099
FBgn0015032	Cyp4c3	-0.595792	0.0106313
FBgn0051272	CG31272	-0.595027	0.0276499
FBgn0058002	CG40002	-0.594616	0.00866171
FBgn0032644	CG5131	-0.594285	0.000112049
FBgn0031520	CG8837	-0.593853	3.85966e-05
FBgn0030921	CG6290	-0.59207	0.00205346
FBgn0086251	del	-0.591648	0.0125908
FBgn0023511	Edem1	-0.590663	7.68669e-06
FBgn0035144	Kah	-0.590618	0.0458883
FBgn0003888	betaTub60D	-0.589671	0.000131773
FBgn0000246	c(3)G	-0.589381	6.22465e-05
FBgn0038893	CG6353	-0.589122	3.50192e-06
FBgn0037481	MAGE	-0.586727	0.00819818
FBgn0029928	CG3032	-0.585824	0.0190818
FBgn0026061	Mipp1	-0.585138	0.00723556
FBgn0031945	CG7191	0.585245	0.00150756
FBgn0038421	CG17931	0.587054	0.0123992
FBgn0032775	CG17544	0.587726	8.84857e-07
FBgn0041194	Prat2	0.587739	0.000182043
FBgn0010222	Nmdmc	0.588928	0.0494509
FBgn0032264	Lip4	0.589795	0.00253951
FBgn0001142	Gs1	0.590082	1.12867e-05
FBgn0034364	CG5493	0.590218	2.02781e-05
FBgn0050410	Rpi	0.590246	7.00961e-06
FBgn0038172	Adgf-D	0.590968	4.77838e-05
FBgn0051495	CG31495	0.591387	0.000201189
FBgn0259224	CG42324	0.591697	0.000436313
FBgn0038113	CG11668	0.592014	0.00149084
FBgn0040528	CG15864	0.593794	0.0292256
FBgn0050274	CG30274	0.593898	0.000570515
FBgn0086368	tw	0.594499	0.00815509
FBgn0265082	Cdep	0.595939	0.000724904
FBgn0035187	Trh	0.59656	3.49863e-05
FBgn0029823	CG3011	0.598901	0.00879895
FBgn0037433	CG17919	0.59956	4.50663e-05
FBgn0031694	Cyp4ac2	0.59969	3.10312e-05
FBgn0025391	Scgdelta	0.600366	3.54037e-05
FBgn0039044	p53	0.600986	0.000138367
FBgn0033970	CG10205	0.601263	0.000431651
FBgn0001227	Hsp67Ba	0.60304	0.000151929
FBgn0024995	CG2680	0.603319	0.000250716
FBgn0038589	CG18598	0.603541	0.000363535
FBgn0262353	CR43051	0.605352	0.00357655
FBgn0035245	GC	0.605484	1.12811e-05
FBgn0038173	Adgf-C	0.605767	5.36526e-05
FBgn0261599	RpS29	0.607849	1.97053e-07
FBgn0052191	CG32191	0.609109	0.00028532
FBgn0263351	AP-2mu	0.609339	7.88683e-06
FBgn0014931	CG2678	0.61005	0.0223343
FBgn0264386	Ca-alpha1T	0.611141	0.000655824
FBgn0039238	CG7016	0.613596	4.97602e-05
FBgn0033702	CG8854	0.615011	0.00197301
FBgn0039023	CG4723	0.615137	0.00134168
FBgn0051769	CG31769	0.616819	2.96555e-06
FBgn0037714	CG9396	0.616919	0.000112254
FBgn0263973	jv	0.619302	2.79009e-05
FBgn0035090	CG2736	0.619406	4.67612e-05
FBgn0037607	CG8036	0.619825	8.28121e-06
FBgn0031393	CG15382	0.62224	0.00601148
FBgn0032734	CG15169	0.624474	0.000266965
FBgn0023477	Tal	0.627803	1.70353e-05
FBgn0267693	CR46029	0.628558	6.0763e-05
FBgn0038201	PK1-R	0.629635	0.00930277
FBgn0031294	IA-2	0.630992	2.19445e-05
FBgn0012036	Aldh	0.631139	5.89832e-06
FBgn0011705	rost	0.63233	0.0100183
FBgn0261804	CG42750	0.637491	5.64191e-06
FBgn0050052	Obp49a	0.638816	0.00153695
FBgn0036620	CG4842	0.641818	0.000837215
FBgn0036715	Cad74A	0.642362	0.00335172
FBgn0035577	CG13708	0.64405	0.0089702
FBgn0033065	Cyp6w1	0.645248	5.21024e-06
FBgn0040923	CG11368	0.64642	0.000709839
FBgn0030484	GstT4	0.646503	0.0128003
FBgn0264572	CR43944	0.648598	0.00738454
FBgn0031937	CG13795	0.650451	7.95652e-06
FBgn0267118	CR45558	0.652341	0.0289213
FBgn0023541	Cyp4d14	0.652846	0.000831131
FBgn0264942	CR44111	0.653606	0.0474571
FBgn0039944	CG17162	0.657147	0.00960197
FBgn0029858	CG15896	0.657414	0.00030337
FBgn0033792	CG13325	0.660288	0.000486965
FBgn0032252	loh	0.66041	0.00029577
FBgn0036030	CG6767	0.660655	4.58254e-05
FBgn0039226	Ude	0.661572	0.000107252
FBgn0051866	Ada1-2	0.662573	0.0104964
FBgn0010387	Dbi	0.664799	0.00429696
FBgn0032472	CG9928	0.664942	0.000153181
FBgn0000556	Ef1alpha48D	0.665045	1.75552e-07
FBgn0037230	CG9780	0.666449	1.89163e-06
FBgn0265070	CR44181	0.668167	0.000777371
FBgn0014427	CG11899	0.668876	0.00108791
FBgn0003090	pk	0.669299	0.000166174
FBgn0266569	CG42259	0.671523	1.34466e-05
FBgn0051773	CG31773	0.671546	0.00783829
FBgn0051324	CG31324	0.673727	7.0173e-06
FBgn0005592	btl	0.674331	7.17438e-06
FBgn0050361	mtt	0.677033	3.26102e-06
FBgn0031730	CG7236	0.677312	3.08094e-06
FBgn0039354	Lgr3	0.679205	0.00022747
FBgn0262123	l(2)41Ab	0.68041	0.000634324
FBgn0039500	CG5984	0.681046	0.0233677
FBgn0035199	CG9134	0.684658	0.000119434
FBgn0037976	Tk	0.686058	1.74049e-06
FBgn0031936	CG13794	0.686878	5.28821e-07
FBgn0029765	CG16756	0.686982	0.000286957
FBgn0026878	CG4325	0.687404	0.00490789
FBgn0030615	Cyp4s3	0.687798	0.000628905
FBgn0029648	CG3603	0.688597	5.77167e-05
FBgn0041160	comm2	0.688706	0.000264306
FBgn0037819	CG14688	0.688796	0.00754062
FBgn0030518	CG11134	0.691311	1.62879e-05
FBgn0039161	CG13606	0.692071	0.000165211
FBgn0031634	Ir25a	0.692265	7.22886e-05
FBgn0053143	CG33143	0.692514	1.10401e-06
FBgn0036417	CG7906	0.693419	0.0214626
FBgn0038179	CG9312	0.693639	0.000255662
FBgn0032536	Ance-3	0.69481	0.000347815
FBgn0035120	wac	0.69516	0.00134774
FBgn0001125	Got2	0.695396	9.68894e-06
FBgn0017561	Ork1	0.697836	8.7485e-05
FBgn0032752	CG10702	0.698266	5.22542e-05
FBgn0031566	CG2818	0.70094	2.23504e-07
FBgn0031562	CG3604	0.701464	0.00033296
FBgn0262148	CR42874	0.701858	0.0158923
FBgn0038045	Sas	0.704358	0.000391861
FBgn0022355	Tsf1	0.705138	5.73787e-06
FBgn0029831	CG5966	0.706105	0.0274892
FBgn0030839	CG5613	0.707141	0.000551253
FBgn0025686	Amnionless	0.707827	0.0148732
FBgn0261563	wb	0.707987	0.000225543
FBgn0039346	CG5079	0.708152	0.00056805
FBgn0259233	CG42331	0.711579	3.60484e-05
FBgn0263986	cd	0.713751	0.00946044
FBgn0032726	CG10621	0.713881	0.00805435
FBgn0039551	Or98a	0.714888	0.0283609
FBgn0034076	Jhedup	0.715434	0.00616852
FBgn0263076	Klp54D	0.715555	0.00017094
FBgn0035734	CG14823	0.716247	2.90035e-05
FBgn0035298	SCOT	0.71626	4.15969e-06
FBgn0032083	CG9541	0.717825	3.49696e-06
FBgn0053774	CG33774	0.718209	1.66229e-05
FBgn0264617	CR43957	0.719311	0.000914922
FBgn0085371	CG34342	0.720234	0.000141231
FBgn0051235	CG31235	0.721405	0.000607481
FBgn0038865	CG10824	0.722709	3.99889e-06
FBgn0000422	Ddc	0.723737	2.30639e-09
FBgn0020236	ATPCL	0.724013	1.10401e-06
FBgn0032820	fbp	0.724375	1.66327e-05
FBgn0032136	Apoltp	0.725573	0.00210753
FBgn0050403	CG30403	0.727827	0.00868702
FBgn0040290	RecQ4	0.72806	0.0446444
FBgn0030558	CG1461	0.729601	1.58865e-06
FBgn0037090	Est-Q	0.732708	0.000203385
FBgn0036876	CG9451	0.733892	5.42687e-05
FBgn0033520	Prx2540-1	0.734255	0.00134966
FBgn0011704	RnrS	0.735296	1.81164e-06
FBgn0040942	CG12643	0.735586	0.000241846
FBgn0039564	CG5527	0.735729	0.000203139
FBgn0010038	GstD2	0.737631	0.000717442
FBgn0033464	CG1441	0.746581	0.000197935
FBgn0262858	CG43222	0.747086	0.000695673
FBgn0037236	Skp2	0.747979	3.31728e-05
FBgn0034885	CG4019	0.749337	1.2626e-05
FBgn0039782	CG15539	0.749544	0.0392656
FBgn0004003	wbl	0.749637	0.00205514
FBgn0267126	CR45566	0.749788	0.00133185
FBgn0012034	AcCoAS	0.750198	2.76729e-06
FBgn0026268	antdh	0.751672	5.04205e-05
FBgn0035741	BBS1	0.752011	0.000467523
FBgn0041182	Tep2	0.752835	3.2274e-06
FBgn0037164	CG11438	0.755842	0.000630613
FBgn0267076	CR45520	0.758461	0.00226589
FBgn0035484	CG11594	0.758563	3.5265e-05
FBgn0034218	CG18467	0.759965	0.000223931
FBgn0026417	Hus1-like	0.760155	0.0123391
FBgn0051826	CG31826	0.760452	0.000134059
FBgn0029170	TwdlT	0.762553	0.00496325
FBgn0250910	Octbeta3R	0.763982	6.50337e-05
FBgn0030196	Psf3	0.769778	4.58458e-06
FBgn0038878	CG3301	0.772727	2.21023e-05
FBgn0035453	CG10357	0.773825	0.000750206
FBgn0034974	CG16786	0.774423	6.07721e-06
FBgn0038610	CG7675	0.775118	1.00845e-05
FBgn0038467	AdSL	0.777023	0.00113594
FBgn0004797	mdy	0.778776	0.000140882
FBgn0039682	Obp99c	0.780811	0.000244931
FBgn0038337	CG6125	0.782248	1.15842e-06
FBgn0262574	CG43114	0.782815	0.000498491
FBgn0031737	obst-E	0.783322	9.66969e-07
FBgn0000037	mAChR-A	0.786516	5.96267e-05
FBgn0265872	CR44661	0.787164	0.0293266
FBgn0259741	CG42395	0.787772	0.0472378
FBgn0033769	CG8768	0.78892	0.000677105
FBgn0034354	GstE11	0.789261	5.81037e-05
FBgn0034454	CG15120	0.792225	0.0114912
FBgn0263406	CR43452	0.792811	0.0388027
FBgn0051469	CG31469	0.794173	0.000403662
FBgn0040571	CG17193	0.796181	0.000792233
FBgn0030016	Or7a	0.798713	0.00129455
FBgn0085195	CG34166	0.798848	0.00161959
FBgn0259683	Ir40a	0.80262	3.95473e-05
FBgn0263117	CG34377	0.802865	0.000343518
FBgn0035543	CG15020	0.804407	0.0380418
FBgn0032416	Gr33a	0.804891	0.00550702
FBgn0013767	Crz	0.805641	4.38111e-05
FBgn0061356	CG18003	0.806116	1.58865e-06
FBgn0031561	CG16712	0.815543	2.44371e-05
FBgn0030968	CG7322	0.817352	9.24438e-05
FBgn0036891	CG9372	0.820627	2.01433e-07
FBgn0026190	PH4alphaMP	0.822094	0.000739426
FBgn0029863	CG3823	0.822174	0.00861056
FBgn0035868	CG7194	0.822658	0.00158177
FBgn0024740	Lip2	0.824023	0.000202802
FBgn0064237	Idgf5	0.824625	3.97517e-05
FBgn0034629	Acox57D-d	0.825225	0.0177075
FBgn0261871	dpr2	0.827231	1.89725e-07
FBgn0259831	CG34309	0.829199	8.5879e-05
FBgn0028645	beat-Ib	0.831093	1.98123e-06
FBgn0030593	CG9512	0.831732	6.33756e-06
FBgn0039101	CG16710	0.835269	0.00449704
FBgn0062961	pncr016:2R	0.839258	7.57977e-05
FBgn0036008	CG3408	0.839827	2.17774e-05
FBgn0262481	CG43071	0.842034	0.000749692
FBgn0085483	CG34454	0.842098	0.00120894
FBgn0031489	CG17224	0.843686	0.0140078
FBgn0266634	CR45141	0.846768	0.00147235
FBgn0039630	CG11843	0.847053	0.00366767
FBgn0028418	Lk	0.847196	0.00900487
FBgn0085417	natalisin	0.852673	2.63641e-05
FBgn0051718	Ir31a	0.858373	0.000897233
FBgn0020385	pug	0.85912	1.44539e-05
FBgn0267773	CR46104	0.860576	0.00656294
FBgn0051658	Nnf1b	0.861827	0.0368945
FBgn0001229	Hsp67Bc	0.862532	0.00336886
FBgn0051427	CG31427	0.864579	0.00280987
FBgn0043025	Msi	0.865364	0.0118812
FBgn0250907	Cht3	0.86663	0.00102816
FBgn0003390	shf	0.866753	4.3632e-05
FBgn0030803	CG4880	0.869552	3.54059e-06
FBgn0035398	Cht7	0.871627	0.0105249
FBgn0050203	CG30203	0.871951	0.00166104
FBgn0032864	CG2493	0.872566	4.70524e-08
FBgn0014417	CG13397	0.873663	1.14162e-05
FBgn0033491	CG18011	0.873983	2.63427e-07
FBgn0003751	trk	0.874328	0.0020293
FBgn0051029	CG31029	0.8745	0.00807597
FBgn0034660	lox2	0.874694	0.00309473
FBgn0033450	Lsm11	0.879862	0.000182043
FBgn0039719	CG15515	0.88088	0.0142737
FBgn0050456	CG30456	0.884289	9.38733e-05
FBgn0034276	Sardh	0.885004	0.0142647
FBgn0041250	Gr21a	0.886371	0.0286705
FBgn0263970	CR43724	0.886385	0.0190697
FBgn0043792	CG30427	0.890479	1.4063e-05
FBgn0039177	CG13611	0.890805	0.0474073
FBgn0036730	qjt	0.891041	0.00313875
FBgn0002719	Men	0.892511	0.000221601
FBgn0052194	CR32194	0.892601	0.000248499
FBgn0004511	dy	0.894328	0.00657061
FBgn0265759	CR44566	0.895545	0.000640217
FBgn0033366	Ance-4	0.900259	2.81811e-06
FBgn0036849	CG14079	0.900694	0.0410616
FBgn0046776	CR14033	0.900807	0.00354898
FBgn0266705	CR45195	0.901902	0.000350677
FBgn0036583	CG13055	0.904404	0.000930097
FBgn0085404	CG34375	0.905576	0.00130216
FBgn0000551	Edg78E	0.907972	0.001879
FBgn0025620	CG13360	0.913943	0.00234808
FBgn0032507	CG9377	0.9142	0.0166556
FBgn0039040	CG13833	0.914635	1.15842e-06
FBgn0033501	CG12911	0.915359	0.0205846
FBgn0039543	CG12428	0.915601	0.00223635
FBgn0030204	Or9a	0.919199	0.00123495
FBgn0031327	CG5397	0.919699	5.35219e-07
FBgn0033268	Obp44a	0.921	0.00585744
FBgn0037906	PGRP-LB	0.922753	4.0001e-05
FBgn0083973	CG34137	0.923709	0.0192116
FBgn0011722	Tig	0.924335	0.000517305
FBgn0032253	CG5322	0.924933	1.45939e-05
FBgn0033724	CG8501	0.927632	0.00113414
FBgn0038028	CG10035	0.929823	0.00641315
FBgn0033593	Listericin	0.931173	0.00117787
FBgn0051075	CG31075	0.931222	1.62901e-05
FBgn0039656	CG11951	0.93555	1.12665e-06
FBgn0265862	CR44651	0.936941	0.00700804
FBgn0029990	CG2233	0.938012	0.000210941
FBgn0033215	CG1942	0.938299	0.0304586
FBgn0039817	CG15553	0.944286	9.24086e-06
FBgn0052702	Cubn	0.946084	1.25554e-05
FBgn0039820	CG15554	0.949168	0.00993221
FBgn0266359	CR45007	0.956141	0.00114342
FBgn0033061	CG14590	0.956342	4.8149e-05
FBgn0028946	Or35a	0.956565	0.00140129
FBgn0032685	CG10211	0.956951	0.000141231
FBgn0015033	Cyp4d8	0.957864	2.25238e-07
FBgn0033827	CG17047	0.95978	0.00582351
FBgn0003965	v	0.962993	9.18893e-06
FBgn0036880	Cpr76Bc	0.963013	0.00827146
FBgn0029859	CG15892	0.96362	6.29526e-06
FBgn0267665	CR46003	0.965017	0.00051509
FBgn0025393	CG14795	0.969091	0.012185
FBgn0267661	CR45999	0.97108	0.00270855
FBgn0037770	Art4	0.971681	1.68463e-06
FBgn0039628	CG11841	0.972383	7.15967e-07
FBgn0263747	CG43672	0.976679	0.00195224
FBgn0263830	CG40486	0.977724	1.39118e-07
FBgn0034761	CG4250	0.978547	8.45857e-07
FBgn0267089	CR45533	0.985875	0.000128388
FBgn0034157	resilin	0.986755	0.000425679
FBgn0063493	GstE7	0.988367	0.0016963
FBgn0033135	Tsp42En	0.990964	1.11038e-05
FBgn0037225	TwdlG	0.991434	1.25077e-06
FBgn0030607	dob	0.995183	3.59535e-06
FBgn0005614	trpl	0.99521	1.29825e-06
FBgn0264272	mwh	0.996972	5.56713e-07
FBgn0030587	CG9522	0.997776	0.0255904
FBgn0035918	Cdc6	1.00224	0.0455696
FBgn0086673	CG13272	1.00432	6.9636e-06
FBgn0039315	CG13658	1.01085	0.000780108
FBgn0031434	insv	1.01339	1.87199e-05
FBgn0035308	CG15822	1.0147	3.309e-05
FBgn0266637	CR45144	1.01611	0.013252
FBgn0037850	CG14695	1.01851	0.000333892
FBgn0034966	CG13563	1.01913	0.00559464
FBgn0264878	CR44069	1.01923	0.00109113
FBgn0013686	mt:lrRNA	1.01997	9.30452e-06
FBgn0266691	CR45181	1.0223	0.00110122
FBgn0032773	fon	1.02303	7.02746e-06
FBgn0264674	CR43959	1.02591	0.00710204
FBgn0051898	CG31898	1.02943	0.00178019
FBgn0032076	CG9510	1.02992	1.82318e-06
FBgn0027571	CG3523	1.03422	3.90042e-06
FBgn0035227	CG12090	1.04384	9.29046e-07
FBgn0083006	snoRNA:Psi28S-1153	1.05104	0.00194572
FBgn0024289	Sodh-1	1.05311	5.22956e-05
FBgn0051414	CG31414	1.05664	1.42224e-07
FBgn0038412	Zip89B	1.05796	7.28354e-05
FBgn0032684	CG10178	1.06083	9.98546e-06
FBgn0085638	CG41378	1.06957	7.66093e-07
FBgn0032025	CG7778	1.07043	0.000203432
FBgn0034045	CG8249	1.07166	9.53838e-07
FBgn0266638	CR45145	1.07169	0.0068215
FBgn0051019	CG31019	1.07287	0.00015459
FBgn0037635	CG9837	1.07326	4.18275e-05
FBgn0051673	CG31673	1.07624	1.86791e-08
FBgn0038160	CG9759	1.07625	1.5818e-06
FBgn0050033	CG30033	1.07671	2.45128e-05
FBgn0033443	CG1698	1.0776	0.00685167
FBgn0260440	spdo	1.08317	0.0129286
FBgn0261429	CR42646	1.08406	0.00959116
FBgn0014464	Cp7Fa	1.08498	0.00531161
FBgn0267028	CR45472	1.08565	0.000316762
FBgn0010052	Jhe	1.08724	0.00799149
FBgn0033775	Cyp9h1	1.09096	2.27411e-07
FBgn0030398	Cpr11B	1.0929	4.27621e-05
FBgn0038074	Gnmt	1.09409	0.000391861
FBgn0267729	CR46060	1.09607	0.00334209
FBgn0040736	IM3	1.09655	0.000163993
FBgn0005670	Cyp4d1	1.09711	0.0292001
FBgn0029710	CG3568	1.10308	1.06802e-05
FBgn0038674	CG14285	1.10368	0.000509019
FBgn0038972	CG7054	1.10418	2.01433e-07
FBgn0036931	CG14183	1.10807	0.003509
FBgn0038858	CG5793	1.10857	6.67633e-06
FBgn0027348	bgm	1.10895	0.00175277
FBgn0265810	CR44599	1.11002	0.00753618
FBgn0264462	CR43870	1.11015	7.8129e-06
FBgn0260768	CG42566	1.11527	0.0304237
FBgn0039818	CG11318	1.11919	0.000880516
FBgn0030737	CG9914	1.12121	2.53694e-05
FBgn0026399	Or85e	1.12627	4.27621e-05
FBgn0036659	CG9701	1.12649	0.00148318
FBgn0033518	Prx2540-2	1.12872	0.000272324
FBgn0262721	CG43165	1.13313	0.00157284
FBgn0039864	CG11550	1.13855	2.38758e-08
FBgn0261805	CG42751	1.13876	0.00680146
FBgn0040318	HGTX	1.1405	0.000202698
FBgn0014465	Cp7Fb	1.1406	0.00227908
FBgn0026756	Ugt37a1	1.14277	0.0125812
FBgn0031560	CG16713	1.1432	5.48359e-07
FBgn0025835	CG17707	1.14467	9.42169e-05
FBgn0010223	Galphaf	1.14485	0.00276121
FBgn0031592	Art2	1.1454	0.00012313
FBgn0050380	CG30380	1.15279	0.000645524
FBgn0053777	CG33777	1.15536	0.000325051
FBgn0039629	CG11842	1.15624	5.18855e-06
FBgn0031645	CG3036	1.15697	6.97862e-07
FBgn0036481	CG16959	1.15888	2.11343e-06
FBgn0259215	Ir93a	1.16249	0.00672903
FBgn0034470	Obp56d	1.1625	2.09601e-08
FBgn0034156	CG5348	1.1653	0.00252468
FBgn0000473	Cyp6a2	1.17335	0.000149348
FBgn0031080	CG12655	1.17387	7.06532e-06
FBgn0030041	CG12116	1.18341	7.64263e-05
FBgn0034391	CG15080	1.18439	0.000279846
FBgn0263838	CR43700	1.19242	0.000410218
FBgn0033968	hui	1.20226	7.88683e-06
FBgn0061197	SIP2	1.20272	0.0192524
FBgn0046258	CG12880	1.2029	0.000209169
FBgn0266692	CR45182	1.20509	0.000325051
FBgn0003733	tor	1.2078	0.00399862
FBgn0040670	e(y)2b	1.21006	0.0012909
FBgn0033949	CG10131	1.21053	7.56137e-06
FBgn0051664	CG31664	1.2136	1.35828e-06
FBgn0039094	CG10184	1.21371	1.14162e-05
FBgn0266680	CR45170	1.2171	0.0109671
FBgn0034255	Oxp	1.21942	0.0182233
FBgn0267450	CR45800	1.22274	7.13793e-05
FBgn0050156	CG30156	1.22735	1.57019e-06
FBgn0039609	CG14529	1.22896	0.0448695
FBgn0036125	CG6279	1.23288	0.000261598
FBgn0038986	CG5278	1.23437	0.000166174
FBgn0029856	CG11700	1.2426	0.0152432
FBgn0063492	GstE8	1.24672	9.16816e-05
FBgn0034512	CG18067	1.24837	5.55714e-07
FBgn0038930	CG5778	1.2496	2.70895e-05
FBgn0038257	smp-30	1.25018	2.36643e-05
FBgn0038435	Gyc-89Da	1.25046	5.30034e-05
FBgn0036731	CG6333	1.25901	0.00143075
FBgn0034331	CG15067	1.2615	3.2274e-06
FBgn0038247	Cad88C	1.26285	0.000146679
FBgn0264834	CR44042	1.26409	0.00155356
FBgn0035969	CG4476	1.26418	0.00250261
FBgn0040349	CG3699	1.26506	5.6004e-07
FBgn0266745	CG45218	1.27052	0.000198988
FBgn0266279	CR44964	1.2717	1.9659e-05
FBgn0028899	CG31817	1.27549	1.18692e-05
FBgn0266837	CR45299	1.28614	0.00216628
FBgn0033304	Cyp6a13	1.28788	1.03219e-05
FBgn0040837	CG8620	1.29311	0.000859498
FBgn0035977	PGRP-LF	1.29636	1.73118e-06
FBgn0262035	CG42846	1.29779	9.87082e-09
FBgn0265635	CR44442	1.30386	0.0454258
FBgn0266687	CR45177	1.30614	0.0011778
FBgn0262531	CG43085	1.30699	0.000470343
FBgn0262902	CR43257	1.30714	5.28813e-06
FBgn0262316	mir-986	1.30831	0.0432244
FBgn0003701	thr	1.31681	0.00109341
FBgn0038248	CG7886	1.31744	0.00270699
FBgn0034493	CG8908	1.32863	7.12889e-06
FBgn0038705	CG11626	1.32876	0.00015095
FBgn0250908	beat-VII	1.33726	4.84544e-05
FBgn0052641	CG32641	1.33762	2.65788e-06
FBgn0044050	Ilp3	1.33821	0.00280765
FBgn0039593	CG9989	1.33917	0.0006247
FBgn0050101	CG30101	1.34439	0.000149348
FBgn0023495	Lip3	1.34501	0.00277004
FBgn0040553	CG14374	1.34623	0.00332286
FBgn0033904	CG18327	1.34885	4.50306e-05
FBgn0085194	CG34165	1.34887	0.000243856
FBgn0034479	CG8654	1.35269	0.000230831
FBgn0038660	CG14291	1.35524	6.48999e-08
FBgn0040257	Ugt86Dc	1.36008	0.000704285
FBgn0085736	CG40472	1.36237	4.74066e-05
FBgn0031302	CG14340	1.36954	1.0349e-06
FBgn0039241	CG11089	1.37111	4.09077e-05
FBgn0038695	CG14280	1.37667	0.00147319
FBgn0037751	topi	1.37725	0.047716
FBgn0038839	CG10830	1.38392	1.96619e-05
FBgn0001224	Hsp23	1.38815	0.0326685
FBgn0038439	Cad89D	1.39355	1.67875e-06
FBgn0038180	Cht5	1.39866	9.53848e-05
FBgn0261534	l(2)34Fc	1.41243	8.5948e-06
FBgn0000053	ade3	1.41289	5.08294e-06
FBgn0036790	AstC-R1	1.41449	8.37347e-08
FBgn0265856	CR44645	1.41457	0.0079093
FBgn0033138	Tsp42Eq	1.41976	0.00956148
FBgn0010241	Mdr50	1.42175	0.00364166
FBgn0036656	CG13026	1.43194	0.00856832
FBgn0265498	CR44367	1.43525	0.000104828
FBgn0035673	CG6602	1.43591	0.0287686
FBgn0029639	CG14419	1.45258	6.07721e-06
FBgn0262570	CG43110	1.45282	3.00037e-05
FBgn0032281	CG17107	1.46745	4.06285e-05
FBgn0039925	Kif3C	1.48001	4.31247e-07
FBgn0259697	nvd	1.48133	0.000136608
FBgn0038132	CG15887	1.48801	0.00810516
FBgn0032116	Mco1	1.49355	0.0237339
FBgn0035915	S-Lap1	1.49807	3.21513e-05
FBgn0026388	Or46a	1.49843	9.99732e-08
FBgn0038608	WRNexo	1.502	0.00149375
FBgn0264081	CG43750	1.51348	0.00159766
FBgn0024989	CG3777	1.53043	8.99274e-07
FBgn0050083	CG30083	1.53071	7.692e-07
FBgn0038734	CG11453	1.53843	0.000647995
FBgn0031182	Cyp6t1	1.54406	6.78042e-09
FBgn0031307	MFS3	1.5509	0.000760978
FBgn0040001	CG17374	1.55108	4.019e-05
FBgn0031426	CG18641	1.55358	0.00310126
FBgn0039972	CG17018	1.56643	1.22937e-06
FBgn0053993	CG33993	1.57099	5.6202e-07
FBgn0037845	CG14694	1.57806	9.66969e-07
FBgn0039255	CG13646	1.59287	0.00698197
FBgn0260011	NimC4	1.59917	0.0215739
FBgn0034505	CG16739	1.60144	4.15699e-05
FBgn0035725	Mis12	1.60485	1.35462e-06
FBgn0001311	kkv	1.60887	3.43671e-06
FBgn0053296	CG33296	1.61416	3.85758e-07
FBgn0038207	CG14356	1.61783	0.0275077
FBgn0033748	vis	1.62694	9.48004e-07
FBgn0036410	CG8100	1.64209	0.023677
FBgn0036262	CG6910	1.65009	3.32683e-08
FBgn0052603	CG32603	1.66413	0.000574015
FBgn0050163	Cpr60D	1.66418	2.64041e-06
FBgn0039759	CG9733	1.66751	0.0126957
FBgn0002563	Lsp1beta	1.67157	0.0160333
FBgn0038148	CG14377	1.67227	0.000441027
FBgn0040074	retinin	1.67352	0.000558325
FBgn0265809	CR44598	1.67693	0.00101302
FBgn0053110	CG33110	1.68215	9.99151e-08
FBgn0035189	CG9119	1.68903	5.61216e-06
FBgn0267011	CR45455	1.68925	0.00364407
FBgn0027579	mino	1.69158	1.94762e-08
FBgn0259145	CG42260	1.69455	2.77555e-06
FBgn0038680	Cyp12a5	1.70063	0.000185817
FBgn0032415	rho-6	1.70169	2.35447e-06
FBgn0031791	AANATL2	1.70397	0.000337333
FBgn0003060	CG9757	1.70412	0.000555829
FBgn0265811	CR44600	1.70977	0.000523858
FBgn0014865	Mtk	1.71663	0.0468578
FBgn0034143	CG8303	1.71903	1.82374e-08
FBgn0029728	CG2861	1.72278	0.00518513
FBgn0032024	CG14273	1.72319	0.04002
FBgn0039685	Obp99b	1.72526	0.00277185
FBgn0052726	CG32726	1.72605	3.05222e-06
FBgn0032639	CG18563	1.72687	0.000246584
FBgn0265068	CR44179	1.73144	0.000129412
FBgn0046253	CG3502	1.7426	1.35317e-05
FBgn0029920	CR4575	1.74324	0.00529243
FBgn0037416	Osi9	1.74324	0.00324254
FBgn0035434	Drsl5	1.75492	6.43739e-09
FBgn0040653	IM4	1.76292	8.63349e-08
FBgn0046875	Obp83g	1.76311	0.000116888
FBgn0262532	CR43086	1.76547	0.000599422
FBgn0262881	CG43236	1.76848	0.0179589
FBgn0031835	CG11319	1.77163	1.81956e-05
FBgn0031976	CG7367	1.7868	0.000140841
FBgn0262004	CG42822	1.78681	0.00360957
FBgn0039482	CG14258	1.78746	0.00430635
FBgn0033668	CG13188	1.80427	1.47403e-06
FBgn0033303	Cyp6a15Psi	1.81496	0.000288652
FBgn0036995	atk	1.81766	0.000731719
FBgn0038214	CG9616	1.8184	7.94417e-05
FBgn0264310	CR43785	1.82415	0.000253622
FBgn0267516	pre-rRNA-Psi:CR45856	1.82795	0.00845227
FBgn0032638	SPH93	1.83084	0.0242618
FBgn0037722	CG8319	1.83972	6.12815e-05
FBgn0031695	Cyp4ac3	1.84163	2.64041e-06
FBgn0031957	TwdlE	1.84308	0.00218436
FBgn0034330	CG18107	1.84686	1.43605e-08
FBgn0033043	Or42b	1.8628	5.28136e-07
FBgn0031735	CG11029	1.86604	0.0449205
FBgn0035160	hng3	1.87062	1.15035e-07
FBgn0259151	CG42266	1.87777	3.53351e-06
FBgn0267793	CR45232	1.88393	0.000576652
FBgn0051704	CG31704	1.88475	4.78276e-07
FBgn0035000	CG13578	1.88991	1.35139e-06
FBgn0032906	RPA2	1.90974	1.48825e-06
FBgn0034928	CG13562	1.91007	0.00114949
FBgn0032124	CG17855	1.91301	0.000328211
FBgn0063495	GstE5	1.91645	5.99309e-08
FBgn0033597	Cpr47Ea	1.92436	0.000119373
FBgn0263459	snoRNA:2R:9445410	1.93365	0.000201031
FBgn0053998	CG33998	1.93458	0.00215691
FBgn0020637	Lcp65Ag2	1.9354	0.000452856
FBgn0085256	CG34227	1.93942	4.74262e-06
FBgn0039154	Npc2f	1.96425	0.00216063
FBgn0031935	CG13793	1.96932	6.32989e-07
FBgn0026755	Ugt37b1	1.97387	0.0090349
FBgn0024920	Ts	1.98048	0.015408
FBgn0033683	CG18343	1.98082	1.42076e-07
FBgn0032668	CG17681	1.98439	0.00992511
FBgn0038914	fit	1.98618	0.00126813
FBgn0086558	Ubi-p5E	1.99688	2.23504e-07
FBgn0040253	Ugt86Dg	2.00946	5.47222e-05
FBgn0043575	PGRP-SC2	2.01724	0.00797626
FBgn0040965	CR13130	2.04002	6.5422e-08
FBgn0052801	CG32801	2.04637	3.01687e-07
FBgn0034511	GNBP-like3	2.04855	0.00166521
FBgn0000078	Amy-d	2.05058	0.0215346
FBgn0010109	dpn	2.05124	0.00542102
FBgn0034475	Obp56h	2.053	4.40414e-07
FBgn0035718	CG14820	2.05451	0.000734285
FBgn0086356	tum	2.05673	0.0322011
FBgn0020642	Lcp65Ac	2.06442	1.78725e-06
FBgn0085224	CG34195	2.06787	1.35317e-05
FBgn0040582	CG5791	2.06952	2.22243e-06
FBgn0031490	CG17264	2.07064	0.00378141
FBgn0030073	CG10962	2.09422	3.7996e-06
FBgn0033139	Tsp42Er	2.09765	0.000595181
FBgn0030841	CG8568	2.11962	8.73786e-05
FBgn0266994	CR45445	2.12752	0.0173677
FBgn0000055	Adh	2.13888	0.0101524
FBgn0265541	CR44391	2.16653	0.000383636
FBgn0263780	CG17684	2.18893	4.20964e-07
FBgn0025583	IM2	2.19212	1.39482e-06
FBgn0002905	mus308	2.19867	3.32764e-10
FBgn0085244	CG34215	2.20577	6.88942e-08
FBgn0031646	CG2837	2.21365	2.76653e-08
FBgn0050377	CG30377	2.22448	2.44798e-06
FBgn0260874	Ir76a	2.259	6.07508e-08
FBgn0033359	CG8213	2.26685	9.28435e-05
FBgn0003082	phr	2.28135	0.00347698
FBgn0260995	CG42596	2.29033	3.11653e-07
FBgn0051755	SoYb	2.31118	4.59772e-07
FBgn0266406	CR45046	2.31936	0.00555251
FBgn0040734	CG15065	2.32467	2.35453e-07
FBgn0266828	CR45290	2.32693	9.38733e-05
FBgn0034335	GstE1	2.36685	7.02277e-09
FBgn0266005	CR44779	2.36932	2.62249e-05
FBgn0000615	exu	2.37446	5.0314e-06
FBgn0265074	CR44185	2.39052	5.73787e-06
FBgn0035791	CG8539	2.39507	1.26438e-06
FBgn0037413	Osi5	2.39865	7.44795e-05
FBgn0027600	obst-B	2.42742	0.000142187
FBgn0265699	CR44506	2.43461	1.62608e-08
FBgn0025709	CG8083	2.43518	0.0057297
FBgn0264835	CR44043	2.44615	3.43297e-05
FBgn0030981	CG14191	2.45363	0.00966307
FBgn0032478	CG5458	2.476	0.000198224
FBgn0015035	Cyp4e3	2.47865	0.0017549
FBgn0034329	IM1	2.48006	5.65174e-06
FBgn0030187	Ipod	2.50057	6.40193e-05
FBgn0037222	CG14642	2.51723	9.33943e-06
FBgn0262533	CR43087	2.52828	0.000185196
FBgn0035781	CG8560	2.52991	0.000243856
FBgn0037126	CG14567	2.55399	1.31435e-05
FBgn0034098	krimp	2.55402	5.4072e-05
FBgn0050289	CG30289	2.58026	3.06752e-05
FBgn0005664	Cry	2.60803	0.000126764
FBgn0262898	CR43253	2.63077	0.00423642
FBgn0042178	CG32165	2.64979	0.00373862
FBgn0040849	Ir41a	2.65834	2.6906e-06
FBgn0036622	CG4753	2.68247	0.000423897
FBgn0020765	Acp65Aa	2.70213	3.90161e-05
FBgn0265525	CR44375	2.70517	0.000763761
FBgn0039200	CG13616	2.79816	0.00327024
FBgn0033942	Cpr51A	2.81887	4.37366e-05
FBgn0052185	edin	2.84416	0.0379128
FBgn0038083	CG5999	2.8716	0.00380357
FBgn0036781	CG13699	2.89915	0.001275
FBgn0034880	ItgalphaPS5	2.91351	0.000209902
FBgn0027934	alpha-Est4aPsi	2.92698	0.00113
FBgn0036380	CG8757	2.95424	6.26776e-05
FBgn0002531	Lcp1	2.95603	0.0133451
FBgn0267585	CR45923	2.96059	3.61054e-06
FBgn0003388	shd	2.96529	9.28314e-07
FBgn0261245	sing	3.02629	0.001454
FBgn0033207	CG12826	3.03441	0.00495899
FBgn0041234	Gr59f	3.08891	3.93595e-05
FBgn0052282	Drsl4	3.11371	3.05222e-06
FBgn0010381	Drs	3.15253	0.000467213
FBgn0264510	CR43909	3.17125	0.00210483
FBgn0052241	CG32241	3.17264	0.0161964
FBgn0010388	Dro	3.17328	0.00289288
FBgn0035943	CG5653	3.17957	3.69055e-09
FBgn0016054	phr6-4	3.20818	1.15225e-08
FBgn0266001	CR44775	3.2274	0.0409841
FBgn0053474	CG33474	3.23336	1.25078e-06
FBgn0053509	CG33509	3.26601	9.29046e-07
FBgn0023479	Tequila	3.2715	3.91764e-06
FBgn0262808	CG43179	3.28432	0.00027376
FBgn0051220	CG31220	3.32334	0.00179037
FBgn0000079	Amy-p	3.40697	0.0139138
FBgn0033855	link	3.40795	1.86278e-06
FBgn0029879	APC7	3.41123	2.34719e-06
FBgn0054008	CG34008	3.42344	2.17528e-05
FBgn0053465	CG33465	3.44164	0.0022831
FBgn0261998	CG42816	3.49689	7.10657e-07
FBgn0038221	CG3259	3.5141	1.32924e-10
FBgn0259198	CG42302	3.52445	0.000188355
FBgn0262141	CG42867	3.52932	0.000247321
FBgn0038821	CG17267	3.548	0.00153725
FBgn0038290	CG6912	3.63255	7.08958e-06
FBgn0259964	Sfp33A3	3.64268	0.000714039
FBgn0052745	CR32745	3.64332	5.14495e-06
FBgn0034563	CG15649	3.6441	0.0302291
FBgn0032869	CG17470	3.64681	1.90702e-05
FBgn0050489	Cyp12d1-p	3.65607	4.1696e-07
FBgn0032945	CG8665	3.67944	4.16636e-08
FBgn0037870	CG18577	3.70416	0.0415028
FBgn0002869	MtnB	3.72498	3.30711e-07
FBgn0037594	Or85d	3.75895	0.00507434
FBgn0266810	CR45272	3.76568	0.00815509
FBgn0004425	LysB	3.81359	0.00763431
FBgn0032282	CG7299	3.8179	2.03407e-05
FBgn0038302	CG4210	3.8588	0.00147319
FBgn0267100	CR45540	3.89283	0.00129833
FBgn0265577	CR44404	3.98082	0.0121542
FBgn0053462	CG33462	4.02154	0.011059
FBgn0052251	Claspin	4.11838	8.09517e-06
FBgn0038784	CG4362	4.12795	0.000498491
FBgn0035040	CG4741	4.16559	7.0173e-06
FBgn0263441	CR43464	4.19404	2.29392e-05
FBgn0050121	CR30121	4.20854	0.000243763
FBgn0033834	CG4744	4.22115	2.07969e-05
FBgn0031471	CG3117	4.31308	0.00127641
FBgn0031887	CG11289	4.35731	4.18983e-05
FBgn0260475	CG30059	4.40414	6.82883e-05
FBgn0038163	CG10841	4.42363	3.07257e-06
FBgn0052027	CR32027	4.43946	0.000522226
FBgn0052572	CG32572	4.43993	8.26234e-07
FBgn0038714	Cpr92A	4.47339	4.0541e-07
FBgn0034440	CG10073	4.52415	0.000653785
FBgn0264991	CG44142	4.59799	0.000591311
FBgn0033302	Cyp6a14	4.61292	3.11152e-10
FBgn0033395	Cyp4p2	4.62145	1.18229e-08
FBgn0004777	Ccp84Ag	4.64356	0.000283028
FBgn0002939	ninaD	4.66904	5.51287e-06
FBgn0050098	CG30098	4.85949	9.79944e-06
FBgn0041337	Cyp309a2	4.93189	3.01687e-07
FBgn0052650	CG32650	4.99662	1.85861e-06
FBgn0004427	LysD	5.02506	0.00432903
FBgn0039778	Jon99Fi	5.04154	0.000591016
FBgn0267102	CR45542	5.20722	6.20384e-08
FBgn0267659	CR45997	5.27059	0.000470343
FBgn0031169	CG1494	5.44847	8.49939e-09
FBgn0013308	Odc2	5.47323	0.000702618
FBgn0039316	CG11893	5.48294	9.11604e-05
FBgn0012042	AttA	5.52809	0.00130695
FBgn0031277	CG13947	5.58242	0.0364797
FBgn0003944	Ubx	5.61437	2.81509e-05
FBgn0265813	CR44602	5.69367	7.94582e-05
FBgn0037410	Osi2	5.70796	0.000138346
FBgn0034328	IM23	5.70983	3.73379e-05
FBgn0032067	CG9465	5.73268	0.00198706
FBgn0032286	CG7300	5.73426	0.000219491
FBgn0027584	CG4757	5.8864	2.74826e-07
FBgn0038613	Vha100-4	6.19208	3.38116e-07
FBgn0033736	CG13154	6.20623	1.24623e-07
FBgn0063261	CG31275	6.37507	7.89814e-11
FBgn0052459	CG32459	6.45088	6.40187e-09
FBgn0264892	CR44083	6.79034	1.12798e-05
FBgn0000564	Eh	6.89239	1.06802e-05
FBgn0037503	CG14598	6.92251	4.59772e-07
FBgn0028519	CG4500	6.93081	3.12009e-05
FBgn0035642	CG18586	7.03322	7.2837e-09
FBgn0003996	w	7.04356	2.44957e-09
FBgn0262150	CG42876	7.64922	2.59382e-05
FBgn0036868	ms(3)76Ba	7.74971	1.00611e-07
FBgn0267240	CR45680	8.20955	5.81888e-05
FBgn0031910	CG15818	8.32574	0.000401874
FBgn0267160	CR45600	8.70648	7.64698e-08
FBgn0020556	bxd	10.1775	3.55111e-09
