# Supplementary material for: SREBP modulates the NADP+/NADPH cycle to control night sleep in Drosophila
Source: Nat Commun. 2023 Feb 20;14:763. doi: 10.1038/s41467-022-35577-8 (PMC9941135; doi:10.1038/s41467-022-35577-8)
Supplement: Supplementary file 4 — Supplementary Data 2 [file 41467_2022_35577_MOESM4_ESM.xlsx]

## Sheet: Sheet1
KEGG Pathways
Name	Number of hits	Adjusted p-value	Genes
Insect hormone biosynthesis	13	4.79764e-05	ANTDH, Aldh, CG10962, CG2680, CG31075, CG3301, CG40486, CG8757, CG9150, JHE, JHEH2, NVD, SHD
Ascorbate and aldarate metabolism	13	0.000691304	Aldh, CG31075, CG6910, UGT301D1, UGT302K1, UGT307A1, UGT317A1, UGT35E1, UGT36E1, UGT36F1, UGT37A1, UGT37A3, UGT37B1
Drug metabolism - cytochrome P450	19	0.00164203	ADH, FMO-1, GSTD2, GSTE1, GSTE11, GSTE5, GSTE7, GSTE8, GSTT4, UGT301D1, UGT302K1, UGT307A1, UGT317A1, UGT35E1, UGT36E1, UGT36F1, UGT37A1, UGT37A3, UGT37B1
Retinol metabolism	12	0.00228402	ADH, MDY, UGT301D1, UGT302K1, UGT307A1, UGT317A1, UGT35E1, UGT36E1, UGT36F1, UGT37A1, UGT37A3, UGT37B1
One carbon pool by folate	7	0.00272924	CG11089, CG8665, GART, NMDMC, PUG, SHMT, TS
Metabolism of xenobiotics by cytochrome P450	18	0.00327753	ADH, GSTD2, GSTE1, GSTE11, GSTE5, GSTE7, GSTE8, GSTT4, UGT301D1, UGT302K1, UGT307A1, UGT317A1, UGT35E1, UGT36E1, UGT36F1, UGT37A1, UGT37A3, UGT37B1
Pentose and glucuronate interconversions	14	0.00530206	CG7322, HAD2, Had1, Sodh-1, UGT301D1, UGT302K1, UGT307A1, UGT317A1, UGT35E1, UGT36E1, UGT36F1, UGT37A1, UGT37A3, UGT37B1
Drug metabolism - other enzymes	22	0.00601423	AOX1, AOX2, CG17224, GSTD2, GSTE1, GSTE11, GSTE5, GSTE7, GSTE8, GSTT4, R-L, RNRS, UGT301D1, UGT302K1, UGT307A1, UGT317A1, UGT35E1, UGT36E1, UGT36F1, UGT37A1, UGT37A3, UGT37B1
Arginine and proline metabolism	11	0.0304132	Aldh, CG15539, CG15864, CG31075, CG31524, CG32199, GOT2, ODC2, PH4ALPHAMP, PH4ALPHANE2, S-LAP1
Fatty acid degradation	9	0.0996076	ACOX57D-D, ADH, Aldh, BGM, CG17544, CG31075, CG4586, CG9149, HLL
Pentose phosphate pathway	6	0.0996076	CG6767, CG8036, FBP, RPI, TALDO, gld
