# Supplementary material for: SREBP modulates the NADP+/NADPH cycle to control night sleep in Drosophila
Source: Nat Commun. 2023 Feb 20;14:763. doi: 10.1038/s41467-022-35577-8 (PMC9941135; doi:10.1038/s41467-022-35577-8)
Supplement: Supplementary file 5 — Supplementary Data 3 [file 41467_2022_35577_MOESM5_ESM.xlsx]

## Sheet: Sheet1
Wakefulness-associated genes differentially expressed in Cyfip85.1/+ and control flies
Name	Flybase_ID	|LFC| > 0.585	Gene summary
CG3348	FBgn0040609	-1.36699	Predicted to have chitin binding activity. Predicted to be involved in chitin metabolic process. Predicted to localize to extracellular region.
CG16898	FBgn0034480	-1.17464	Its molecular function is unknown.
CG5835	FBgn0038682	-0.931164	Its molecular function is unknown.
Iris	FBgn0031305	-0.721576	Is expressed in adult head and organism.
Prat2	FBgn0041194	0.587739	Phosphoribosylamidotransferase 2 (Prat2) encodes a type-2 glutamine amidotransferase that is essential in the pathway for de novo synthesis of inosine monophosphate (IMP). IMP is the precursor for purine nucleotides that are required for nucleic acids, energy transfer, cell signaling, and coenzymes.
CG5493	FBgn0034364	0.590218	Predicted to have cysteine dioxygenase activity and ferrous iron binding activity. Predicted to be involved in L-cysteine catabolic process. Is expressed in atrium; embryonic ventral epidermis; embryonic/larval salivary gland; embryonic/larval salivary gland body; and salivary gland body primordium. Orthologous to human CDO1 (cysteine dioxygenase type 1).
CG4723	FBgn0039023	0.615137	Predicted to have metalloendopeptidase activity. Predicted to be involved in protein processing. Predicted to localize to plasma membrane. Is expressed in embryonic brain; larval ventral nerve cord; and organism. Orthologous to human KEL (Kell metallo-endopeptidase (Kell blood group)).
CG9396	FBgn0037714	0.616919	Predicted to have pyruvate transmembrane transporter activity. Predicted to be involved in mitochondrial pyruvate transmembrane transport. Predicted to localize to integral component of mitochondrial inner membrane. Orthologous to human MPC2 (mitochondrial pyruvate carrier 2).
CG2736	FBgn0035090	0.619406	Predicted to have scavenger receptor activity. Predicted to localize to cytoplasm. Is expressed in adult head; adult heart; embryonic fat body; embryonic/larval fat body; and embryonic/larval garland cell.
CG8036	FBgn0037607	0.619825	Predicted to have thiamine pyrophosphate binding activity and transketolase activity. Involved in regulation of chromatin silencing. Localizes to cytosol. Is expressed in several structures, including adult head; circulatory system; extended germ band embryo; gastrula embryo; and spermatozoon. Orthologous to several human genes including TKT (transketolase) and TKTL2 (transketolase like 2).
Tal	FBgn0023477	0.627803	tarsal-less (tal) is a polycistronic transcription unit with 4 non-overlapping reading frames (tal-1A, tal-2A, tal-3A and tal-AA), which encode four peptides. Tal peptides control the post-transcriptional activation of ovo, which in turn regulates Notch signalling and F-actin organization.
Cyp6w1	FBgn0033065	0.645248	Cytochrome P450 6w1
Dbi	FBgn0010387	0.664799	Acyl-CoA binding protein 2. Binds medium- and long-chain acyl-CoA esters with very high affinity and may function as an intracellular carrier of acyl-CoA esters (By similarity). May be involved in energy metabolism in a manner that depends on the substrate used for energy production. Dbi and its metabolites are involved in the regulation of multiple biological processes.
CG11899	FBgn0014427	0.668876	Catalyzes the reversible conversion of 3-phosphohydroxypyruvate to phosphoserine and of 3-hydroxy-2-oxo-4-phosphonooxybutanoate to phosphohydroxythreonine.
CG16756	FBgn0029765	0.686982	Predicted to have lysozyme activity. Predicted to be involved in defense response to Gram-negative bacterium. Predicted to localize to extracellular space. Is expressed in wing disc. Orthologous to several human genes including LYZL1 (lysozyme like 1); LYZL2 (lysozyme like 2); and LYZL4 (lysozyme like 4).
comm2	FBgn0041160	0.688706	Essential for nerve cord development. Functions downstream of fra to control axon guidance across the central nervous system (CNS) midline.
CG10621	FBgn0032726	0.713881	Predicted to have S-adenosylmethionine-homocysteine S-methyltransferase activity.
AcCoAS	FBgn0012034	0.750198	Acetyl Coenzyme A synthase. Activates acetate so that it can be used for lipid synthesis or for energy generation.
CG17224	FBgn0031489	0.843686	Predicted to have uridine phosphorylase activity. Predicted to be involved in nucleoside metabolic process and nucleotide catabolic process. Predicted to localize to cytoplasm. Is expressed in amnioserosa and amnioserosa anlage. Orthologous to human UPP1 (uridine phosphorylase 1) and UPP2 (uridine phosphorylase 2).
CG30427	FBgn0043792	0.890479	CG30427 encodes a fatty-acyl-CoA reductase involved in production of NADPH, sensory perception of pain, phagocytosis and determination of lifespan. Orthologous to human FAR1 (fatty acyl-CoA reductase 1)
Men	FBgn0002719	0.892511	Malic enzyme (Men) encodes a dehydrogenase that catalyzes the oxidation of malate to pyruvate, with the concomitant reduction of NADP[+] to NADPH. It functions, along with the products of Idh, Zw, and Pgd, in a small network of NADP reducing enzymes
CG15822	FBgn0035308	1.0147	Orthologous to human SESTD1 (SEC14 and spectrin domain containing 1).
FASN1	FBgn0027571	1.03422	Fatty acid synthase 1 (FASN1) encodes a fatty acid synthase involved in glycogen metabolism and triglyceride biosynthesis.
CG9837	FBgn0037635	1.07326	Is expressed in circular visceral muscle fiber; embryonic/larval fat body; embryonic/larval midgut; and germ layer derivative
Cyp4d1	FBgn0005670	1.09711	Cytochrome P450 4d1
CG31664	FBgn0051664	1.2136	Its molecular function is unknown.
ade3	FBgn0000053	1.41289	GART trifunctional enzyme (Gart) encodes a multifunctional enzyme that exhibits phosphoribosylamine-glycine ligase, phosphoribosylformylglycinamidine cyclo-ligase and phosphoribosylglycinamide formyltransferase activities
CG33110	FBgn0053110	1.68215	Predicted to have fatty acid elongase activity. Predicted to be involved in fatty acid biosynthetic process and sphingolipid biosynthetic process. Predicted to localize to integral component of endoplasmic reticulum membrane. Is expressed in adult fat body and embryonic large intestine. Orthologous to human ELOVL1 (ELOVL fatty acid elongase 1) and ELOVL7 (ELOVL fatty acid elongase 7).
fit	FBgn0038914	1.98618	Is expressed in adult fat body; adult head; and fat cell.
GstE1	FBgn0034335	2.36685	Glutathione S transferase E1 (GstE1) encodes an enzyme involved in glutathione metabolic processes and response to heat.
CG8539	FBgn0035791	2.39507	Predicted to have metallocarboxypeptidase activity. Predicted to be involved in proteolysis. Predicted to localize to extracellular space. Is expressed in adult head and photoreceptor cell
