# Supplementary material for: SREBP modulates the NADP+/NADPH cycle to control night sleep in Drosophila
Source: Nat Commun. 2023 Feb 20;14:763. doi: 10.1038/s41467-022-35577-8 (PMC9941135; doi:10.1038/s41467-022-35577-8)
Supplement: Supplementary file 6 — Supplementary Data 4 [file 41467_2022_35577_MOESM6_ESM.xlsx]

## Sheet: Sheet1
130 genes overlapping between Cyfip85.1/+ at ZT16 and SREBP EO Db
n	Name	Flybase_ID	database
1	AcCoAS	FBgn0012034	ROME
2	achi	FBgn0033749	ROME
3	AdSL	FBgn0038467	ROME
4	Agpat4	FBgn0036622	ROME
5	Amy-p	FBgn0000079	TSAI
6	Arc1	FBgn0033926	TSAI
7	ATPCL	FBgn0020236	ROME
8	betaTub60D	FBgn0003888	ROME
9	Cdc6	FBgn0035918	ROME
10	CG10184	FBgn0039094	TSAI
11	CG10621	FBgn0032726	TSAI
12	CG11089	FBgn0039241	TSAI
13	CG11120	FBgn0039250	TSAI
14	CG11438	FBgn0037164	TSAI
15	CG11594	FBgn0035484	TSAI
16	CG13071	FBgn0036585	TSAI
17	CG14688	FBgn0037819	ROME
18	CG15116	FBgn0034415	ROME
19	CG16713	FBgn0031560	TSAI
20	CG16898	FBgn0034480	TSAI
21	CG16959	FBgn0036481	TSAI
22	CG17322	FBgn0027070	TSAI
23	CG17931	FBgn0038421	ROME
24	CG2006	FBgn0039664	ROME
25	CG2064	FBgn0033205	ROME
26	CG2065	FBgn0033204	ROME
27	CG2818	FBgn0031566	ROME
28	CG30054	FBgn0050054	TSAI
29	CG30083	FBgn0050083	TSAI
30	CG3011	FBgn0029823	ROME
31	CG31414	FBgn0051414	TSAI
32	CG31636	FBgn0051636	TSAI
33	CG31898	FBgn0051898	ROME
34	CG32641	FBgn0052641	ROME
35	CG33110	FBgn0053110	HORTON
36	CG3408	FBgn0036008	ROME
37	CG34195	FBgn0085224	ROME
38	CG3699	FBgn0040349	ROME
39	CG4210	FBgn0038302	ROME
40	CG42235	FBgn0250757	ROME
41	CG42319	FBgn0259219	ROME
42	CG4250	FBgn0034761	ROME
43	CG42808	FBgn0261990	TSAI
44	CG4325	FBgn0026878	TSAI
45	CG43402	FBgn0263321	TSAI
46	CG4565	FBgn0037841	ROME
47	CG5245	FBgn0038047	ROME
48	CG5966	FBgn0029831	ROME
49	CG6188	FBgn0038074	TSAI
50	CG6385	FBgn0034276	TSAI
51	CG6912	FBgn0038290	TSAI
52	CG7322	FBgn0030968	ROME
53	CG8501	FBgn0033724	TSAI
54	CG8539	FBgn0035791	TSAI
55	CG9119	FBgn0035189	TSAI
56	CG9344	FBgn0034564	ROME
57	CG9416	FBgn0034438	TSAI
58	CG9451	FBgn0036876	TSAI
59	CG9505	FBgn0031805	TSAI
60	CG9541	FBgn0032083	ROME
61	CG9759	FBgn0038160	TSAI
62	CG9837	FBgn0037635	TSAI
63	CG9914	FBgn0030737	TSAI
64	Cpr49Ag	FBgn0033730	TSAI
65	Cyp9b2	FBgn0015039	TSAI
66	Dbi	FBgn0010387	ROME
67	Dip2	FBgn0040466	ROME
68	Dro	FBgn0010388	TSAI
69	Edem1	FBgn0023511	ROME
70	Esyt2	FBgn0266758	ROME
71	FASN1	FBgn0283427	ROME
72	Fmo-1	FBgn0034943	TSAI
73	Gadd45	FBgn0033153	ROME
74	Gbs-76A	FBgn0036862	ROME
75	Hey	FBgn0027788	ROME
76	Hsc70-1	FBgn0001216	ROME
77	Hsp23	FBgn0001224	ROME
78	Hsp67Ba	FBgn0001227	ROME
79	Hsp67Bc	FBgn0001229	ROME
80	kek4	FBgn0032484	TSAI
81	Kif3C	FBgn0039925	TSAI
82	KLHL18	FBgn0037978	ROME
83	l(3)72Dr	FBgn0263608	TSAI
84	Lip3	FBgn0023495	ROME
85	Loxl2	FBgn0034660	ROME
86	mAcR-60C	FBgn0000037	TSAI
87	mah	FBgn0285912	ROME
88	Marf1	FBgn0039972	ROME
89	Men	FBgn0002719	ROME
90	Mlp60A	FBgn0259209	ROME
91	mthl4	FBgn0034219	ROME
92	NANS	FBgn0038045	ROME
93	nau	FBgn0002922	ROME
94	NimC1	FBgn0259896	TSAI
95	Odc2	FBgn0013308	ROME
96	Pex7	FBgn0035922	ROME
97	Pif1A	FBgn0261015	ROME
98	pk	FBgn0003090	ROME
99	Prat2	FBgn0041194	TSAI
100	pug	FBgn0020385	ROME
101	rl	FBgn0003256	ROME
102	RnrS	FBgn0011704	ROME
103	RPA2	FBgn0032906	ROME
104	RpS15Ab	FBgn0033555	ROME
105	RpS29	FBgn0261599	ROME
106	S-Lap1	FBgn0035915	ROME
107	Sccpdh1	FBgn0037298	ROME
108	Scgdelta	FBgn0025391	ROME
109	SCOT	FBgn0035298	ROME
110	Skp2	FBgn0037236	TSAI
111	Sodh-1	FBgn0024289	TSAI
112	Sox14	FBgn0005612	ROME
113	Spn28B	FBgn0083141	ROME
114	Spn28F	FBgn0028987	ROME
115	Sse	FBgn0035627	ROME
116	stg	FBgn0003525	ROME
117	strat	FBgn0032020	ROME
118	sug	FBgn0033782	TSAI
119	Taldo	FBgn0023477	ROME
120	Tig	FBgn0011722	TSAI
121	tor	FBgn0003733	ROME
122	trbl	FBgn0028978	ROME
123	trpl	FBgn0005614	TSAI
124	Tsp42En	FBgn0033135	TSAI
125	Uhg5	FBgn0083123	TSAI
126	Vha100-4	FBgn0038613	ROME
127	vis	FBgn0033748	ROME
128	wbl	FBgn0004003	ROME
129	Zasp52	FBgn0265991	ROME
130	ZnT33D	FBgn0051860	ROME
