# Supplementary material for: SREBP modulates the NADP+/NADPH cycle to control night sleep in Drosophila
Source: Nat Commun. 2023 Feb 20;14:763. doi: 10.1038/s41467-022-35577-8 (PMC9941135; doi:10.1038/s41467-022-35577-8)
Supplement: Supplementary file 7 — Supplementary Data 5 [file 41467_2022_35577_MOESM7_ESM.xlsx]

## Sheet: Sheet3
Wakefulness-associated genes differentially expressed in SREBP-overexpression conditions
n	Name	Flybase_ID	Dataset	Gene summary
1	Dbi	FBgn0010387	ROME	Acyl-CoA binding protein 2. Binds medium- and long-chain acyl-CoA esters with very high affinity and may function as an intracellular carrier of acyl-CoA esters (By similarity). May be involved in energy metabolism in a manner that depends on the substrate used for energy production. Dbi and its metabolites are involved in the regulation of multiple biological processes.
2	AcCoAS	FBgn0012034	ROME	Acetyl Coenzyme A synthase. Activates acetate so that it can be used for lipid synthesis or for energy generation.
3	CG1316	FBgn0035526	ROME	Predicted to enable mRNA binding activity. Is expressed in adult head and organism. Orthologous to human RBM45 (RNA binding motif protein 45).
4	FASN1	FBgn0283427	ROME	Fatty acid synthase 1 (FASN1) encodes a fatty acid synthase involved in glycogen metabolism and triglyceride biosynthesis.
5	Men	FBgn0002719	ROME	Malic enzyme (Men) encodes a dehydrogenase that catalyzes the oxidation of malate to pyruvate, with the concomitant reduction of NADP[+] to NADPH. It functions, along with the products of Idh, Zw, and Pgd, in a small network of NADP reducing enzymes
6	Odc1	FBgn0013307	ROME	Ornithine decarboxylase. Catalyzes the first and rate-limiting step of polyamine biosynthesis that converts ornithine into putrescine, which is the precursor for the polyamines, spermidine and spermine. Polyamines are essential for cell proliferation and are implicated in cellular processes, ranging from DNA replication to apoptosis.
7	puc	FBgn0243512	ROME	puckered (puc) encodes a serine/threonine protein phosphatase that mediates a feedback loop that regulates the Jun-N-terminal kinase pathway.
8	svr	FBgn0004648	ROME	Required for the proper melanization and sclerotization of the cuticle.
9	CG10621	FBgn0032726	TSAI	Homocysteine S-methyltransferase. Predicted to enable S-adenosylmethionine-homocysteine S-methyltransferase activity. Predicted to be involved in S-methylmethionine cycle and methionine biosynthetic process. Is expressed in adult fat body; embryonic/larval crystal cell; extended germ band embryo; and yolk nucleus.
10	CG12338	FBgn0033543	TSAI	D-amino-acid oxidase. Predicted to enable D-amino-acid oxidase activity. Predicted to be involved in D-amino acid catabolic process. Predicted to be located in peroxisome. Predicted to be active in cytoplasm. Is expressed in adult head; embryonic midgut chamber; embryonic proventriculus; embryonic/larval midgut; and organism. Human ortholog(s) of this gene implicated in schizophrenia. Orthologous…
11	CG16898	FBgn0034480	TSAI	Its molecular function is unknown.
12	CG16926	FBgn0040732	TSAI	Its molecular function is unknown.
13	CG32512	FBgn0052512	TSAI	Is expressed in adult fat body; adult head; and organism. Orthologous to human TMEM205 (transmembrane protein 205).
14	CG3597	FBgn0031417	TSAI	D-xylose 1-dehydrogenase (NADP(+), D-xylono-1,5-lactone-forming). Predicted to enable oxidoreductase activity. Is expressed in adult head; head mesoderm; and plasmatocyte primordium. Orthologous to human DHDH (dihydrodiol dehydrogenase).
15	CG3609	FBgn0031418	TSAI	D-xylose 1-dehydrogenase (NADP(+), D-xylono-1,5-lactone-forming). Predicted to enable oxidoreductase activity. Is expressed in adult head; head mesoderm; and plasmatocyte primordium. Orthologous to human DHDH (dihydrodiol dehydrogenase). Predicted to enable oxidoreductase activity. Is expressed in adult head and adult heart. Orthologous to human DHDH (dihydrodiol dehydrogenase).
16	CG8539	FBgn0035791	TSAI	Predicted to enable metallocarboxypeptidase activity. Predicted to be involved in proteolysis. Predicted to be active in extracellular space. Is expressed in adult head and photoreceptor neurons.
17	CG9837	FBgn0037635	TSAI	Is expressed in circular visceral muscle fiber; embryonic/larval fat body; embryonic/larval midgut; and germ layer derivative.
18	Agpat2	FBgn0026718	TSAI	1-acylglycerol-3-phosphate O-acyltransferase. Predicted to enable 1-acylglycerol-3-phosphate O-acyltransferase activity. Involved in behavioral response to ethanol. Predicted to be located in membrane. Predicted to be active in endoplasmic reticulum. Is expressed in adult head; amnioserosa; embryonic/larval midgut; organism; and yolk nucleus. Human ortholog(s) of this gene implicated in congenita…
19	Gpdh	FBgn0001128	TSAI	Glycerol-3-phosphate dehydrogenase 1 (Gpdh1) encodes a glycerol-3-phosphate dehydrogenase that catalyzes the oxidation of glycerol-3-phosphate to dihydroxyacetone phosphate. It is involved in triglyceride metabolism, response to hyperoxia and flight behavior.
20	Prat2	FBgn0041194	TSAI	Phosphoribosylamidotransferase 2 (Prat2) encodes a type-2 glutamine amidotransferase that is essential in the pathway for de novo synthesis of inosine monophosphate (IMP). IMP is the precursor for purine nucleotides that are required for nucleic acids, energy transfer, cell signaling, and coenzymes.
21	CG33110	FBgn0053110	HORTON	Predicted to enable fatty acid elongase activity. Predicted to be involved in fatty acid biosynthetic process and sphingolipid biosynthetic process. Predicted to be integral component of endoplasmic reticulum membrane. Is expressed in adult fat body and embryonic large intestine. Orthologous to human ELOVL1 (ELOVL fatty acid elongase 1) and ELOVL7 (ELOVL fatty acid elongase 7).
