# Supplementary material for: SREBP modulates the NADP+/NADPH cycle to control night sleep in Drosophila
Source: Nat Commun. 2023 Feb 20;14:763. doi: 10.1038/s41467-022-35577-8 (PMC9941135; doi:10.1038/s41467-022-35577-8)
Supplement: Supplementary file 8 — Supplementary Data 6 [file 41467_2022_35577_MOESM8_ESM.xlsx]

## Sheet: Sheet1
List of the genotypes used in this study and the sample number for each dataset
Figure 1		N
a	Control: w1118	38
a	Cyfip85.1/+: w1118; ; Cyfip85.1/+	39
b	Control: w1118	75
b	Cyfip85.1/+: w1118; ; Cyfip85.1/+	75
c	Control: w1118	75
c	Cyfip85.1/+: w1118; ; Cyfip85.1/+	75
d	Control: w1118	24
d	Cyfip85.1/+: w1118; ; Cyfip85.1/+	29
e	Control: w1118	42
e	Cyfip85.1/+: w1118; ; Cyfip85.1/+	40
Figure 2
a	Control: w1118	5 (pool of 50 fly heads) for each time point
a	Cyfip85.1/+: w1118; ; Cyfip85.1/+	5 (pool of 50 fly heads) for each time point
b	Control: w1118	6 (pool of 23 fly heads) for each condition
b	Cyfip85.1/+: w1118; ; Cyfip85.1/+	6 (pool of 23 fly heads) for each condition
Figure 3
a-f	Control: w1118	3 (pool of 20 heads)
a-f	Cyfip85.1/+: w1118; ; Cyfip85.1/+	3 (pool of 20 heads)
Figure 4
c	Control: w1118	4 (pool of 15 fly heads)
c	Cyfip85.1/+: w1118; ; Cyfip85.1/+	4 (pool of 15 fly heads)
d	Control: w1118	SREBP-p: n=20; SREBP-c: n=19
d	Cyfip85.1/+: w1118; ; Cyfip85.1/+	SREBP-p: n=20; SREBP-c: n=20
f	Control: w1118; ; P{w[+mC]=GAL4-dSREBPg.K}B31. P{w[+mC]=UAS-GFP.U}3/+	12
f	Cyfip85.1/+: w1118; ; P{w[+mC]=GAL4-dSREBPg.K}B31. P{w[+mC]=UAS-GFP.U}3/Cyfip85.1	23
g	Ras2Gal4;Gal80ts/+: w1118; Ras2Gal4/+;TubGal80ts/+	20
g	UAS-Srebpwt/+: w1118; ; P{w[+mC]=UAS-SREBP.Exel}3/+	19
g	Ras2Gal4;Gal80ts > UAS-Srebpwt: w1118; Ras2Gal4/+; P{w[+mC]=UAS-SREBP.Exel}3/TubGal80ts	24
g	UAS-Srebpc.del/+: w1118; P{w[+mC]=UAS-SREBP.Cdel}2/+;	19
g	Ras2Gal4;Gal80ts > UAS-Srebpc.del: w1118; Ras2Gal4/P{w[+mC]=UAS-SREBP.Cdel}2; TubGal80ts/+	24
h	Control: w1118	29
h	Cyfip85.1/+: w1118; ; Cyfip85.1/+	36
h	Cyfip85.1/Srebp189: w1118; ; Cyfip85.1/Srebp189	32
i	Control: w1118	30
i	Cyfip85.1/+: w1118; ; Cyfip85.1/+	25
i	Cyfip85.1/Srebp189: w1118; ; Cyfip85.1/Srebp189	32
j	Control: w1118	20 (vehicle)
j	Control: w1118	17 (treated)
j	Cyfip85.1/+: w1118; ; Cyfip85.1/+	25 (vehicle)
j	Cyfip85.1/+: w1118; ; Cyfip85.1/+	25 (treated)
Figure 5
a	Control: w1118	10 (pool of 45 heads)
a	Cyfip85.1/+: w1118; ; Cyfip85.1/+	10 (pool of 45 heads)
a	Cyfip85.1/Srebp189: w1118; ; Cyfip85.1/Srebp189	5 (pool of 45 heads)
a	Srebp189/+: w1118; ; Srebp189/+	5 (pool of 45 heads)
a	Cyfip85.1/MenBG01790: w1118; ; Cyfip85.1/MenBG02790	5 (pool of 45 heads)
a	MenBG01790/+: w1118; ; MenBG02790/+	5 (pool of 45 heads)
b	Control: w1118	5 (pool of 10 heads)
b	Cyfip85.1/+: w1118; ; Cyfip85.1/+	6 (pool of 10 heads)
b	Cyfip85.1/Srebp189: w1118; ; Cyfip85.1/Srebp189	6 (pool of 10 heads)
c	Control: w1118	71
c	Cyfip85.1/+: w1118; ; Cyfip85.1/+	51
c	Cyfip85.1/MenBG01790: w1118; ; Cyfip85.1/MenBG02790	60
c	MenBG01790/+: w1118; ; MenBG02790/+	35
Supplementary Fig. 1
b	Control: w1118	75
b	Cyfip85.1/+: w1118; ; Cyfip85.1/+	75
c	Control: w1118	75
c	Cyfip85.1/+: w1118; ; Cyfip85.1/+	75
d	Control: w1118	75
d	Cyfip85.1/+: w1118; ; Cyfip85.1/+	75
e	Control: w1118	75
e	Cyfip85.1/+: w1118; ; Cyfip85.1/+	75
f	Control: w1118	75
f	Cyfip85.1/+: w1118; ; Cyfip85.1/+	75
g	Control: w1118	found in figure
g	Cyfip85.1/+: w1118; ; Cyfip85.1/+	found in figure
h	Control: w1118	108
h	Cyfip85.1/+: w1118; ; Cyfip85.1/+	108
i	Control: w1118	10
i	Cyfip85.1/+: w1118; ; Cyfip85.1/+	10
j	CYFIPN-HA: w1118; ; CYFIPN-HA/+	//
j	w1118	//
k	w1118	//
k	CYFIPN-HA: w1118; ; CYFIPN-HA/CYFIPN-HA	//
l	CYFIPN-HA: w1118; ; CYFIPN-HA/CYFIPN-HA	//
Supplementary Fig. 2
a	Ras2Gal4;Gal80ts/+: w1118; Ras2Gal4/+;TubGal80ts/+	12
a	UAS-Cyfip-IR1/+: w1118; UAS-Cyfip-IR/+; UAS-Cyfip-IR/+	7
a	Ras2Gal4;Gal80ts > UAS-Cyfip-IR1: w1118; Ras2Gal4/UAS-Cyfip-IR;TubGal80ts/UAS-Cyfip-IR	7
a	UAS-Cyfip-IR2/+: w1118; ; P{GD11477}v34908/+	7
a	Ras2Gal4;Gal80ts > UAS-Cyfip-IR2: w1118; Ras2Gal4/+;P{GD11477}v34908/TubGal80ts	7
b	Ras2Gal4;Gal80ts/+: w1118; Ras2Gal4/+;TubGal80ts/+	17
b	UAS-Cyfip-IR1/+: w1118; UAS-Cyfip-IR/+; UAS-Cyfip-IR/+	13
b	Ras2Gal4;Gal80ts > UAS-Cyfip-IR1: w1118; Ras2Gal4/UAS-Cyfip-IR;TubGal80ts/UAS-Cyfip-IR	20
b	UAS-Cyfip-IR2/+: w1118; ; P{GD11477}v34908/+	14
b	Ras2Gal4;Gal80ts > UAS-Cyfip-IR2: w1118; Ras2Gal4/+;P{GD11477}v34908/TubGal80ts	18
d	Ras2Gal4;Gal80ts/+: w1118; Ras2Gal4/+;TubGal80ts/+	48
d	UAS-Cyfip-IR1/+: w1118; UAS-Cyfip-IR/+; UAS-Cyfip-IR/+	15
d	Ras2Gal4;Gal80ts > UAS-Cyfip-IR1: w1118; Ras2Gal4/UAS-Cyfip-IR;TubGal80ts/UAS-Cyfip-IR	19
d	UAS-Cyfip-IR2/+: w1118; ; P{GD11477}v34908/+	21
d	Ras2Gal4;Gal80ts > UAS-Cyfip-IR2: w1118; Ras2Gal4/+;P{GD11477}v34908/TubGal80ts	31
e	Ras2Gal4;Gal80ts/+: w1118; Ras2Gal4/+;TubGal80ts/+	48
e	UAS-Cyfip-IR1/+: w1118; UAS-Cyfip-IR/+; UAS-Cyfip-IR/+	15
e	Ras2Gal4;Gal80ts > UAS-Cyfip-IR1: w1118; Ras2Gal4/UAS-Cyfip-IR;TubGal80ts/UAS-Cyfip-IR	19
e	UAS-Cyfip-IR2/+: w1118; ; P{GD11477}v34908/+	21
e	Ras2Gal4;Gal80ts > UAS-CYFIP-IR2: w1118; Ras2Gal4/+;P{GD11477}v34908/TubGal80ts	31
f	Ras2Gal4;Gal80ts/+: w1118; Ras2Gal4/+;TubGal80ts/+	48
f	UAS-Cyfip-IR1/+: w1118; UAS-Cyfip-IR/+; UAS-Cyfip-IR/+	16
f	Ras2Gal4;Gal80ts > UAS-Cyfip-IR1: w1118; Ras2Gal4/UAS-Cyfip-IR;TubGal80ts/UAS-Cyfip-IR	15
f	UAS-Cyfip-IR2/+: w1118; ; P{GD11477}v34908/+	21
f	Ras2Gal4;Gal80ts > UAS-CYFIP-IR2: w1118; Ras2Gal4/+;P{GD11477}v34908/TubGal80ts	31
g	Ras2Gal4;Gal80ts/+: w1118; Ras2Gal4/+;TubGal80ts/+	48
g	UAS-Cyfip-IR1/+: w1118; UAS-Cyfip-IR/+; UAS-Cyfip-IR/+	15
g	Ras2Gal4;Gal80ts > UAS-Cyfip-IR1: w1118; Ras2Gal4/UAS-Cyfip-IR;TubGal80ts/UAS-Cyfip-IR	18
g	UAS-Cyfip-IR2/+: w1118; ; P{GD11477}v34908/+	21
g	Ras2Gal4;Gal80ts > UAS-Cyfip-IR2: w1118; Ras2Gal4/+;P{GD11477}v34908/TubGal80ts	31
h	RepoGal4/+: w1118; ; RepoGal4/+	30
h	UAS-Cyfip-IR1/+: w1118; UAS-Cyfip-IR/+; UAS-Cyfip-IR/+	42
h	RepoGal4 > UAS-Cyfip-IR1: w1118; UAS-Cyfip-IR/+ ; RepoGal4/UAS-Cyfip-IR	39
h	UAS-Cyfip-IR2/+: w1118; ; P{GD11477}v34908/+	43
h	RepoGal4 > UAS-Cyfip-IR2: w1118; ; RepoGal4/P{GD11477}v34908	20
h	NrvGal4/+: w1118; NrvGal4/+	30
h	NrvGal4 > UAS-Cyfip-IR1: w1118; NrvGal4/UAS-Cyfip-IR ; UAS-Cyfip-IR/+	32
h	NrvGal4 > UAS-Cyfip-IR2: w1118; NrvGal4/+; P{GD11477}v34908/+	32
Supplementary Fig. 3
a	Gad1Gal4/+: w1118; P{Gad1Gal44.3.098}2/+	40
a	UAS-Cyfip-IR1/+: w1118; UAS-Cyfip-IR/+; UAS-Cyfip-IR/+	38
a	UAS-Cyfip-IR2/+: w1118; ; P{GD11477}v34908/+	20
a	Gad1Gal4 > UAS-Cyfip-IR1: w1118; P{Gad1Gal44.3.098}2/UAS-Cyfip-IR; UAS-Cyfip-IR/+	40
a	Gad1Gal4 > UAS-Cyfip-IR2: w1118; P{Gad1Gal44.3.098}2/+; P{GD11477}v34908/+	20
a	AplGal4/+: w1118; ; APLGal4/+	36
a	AplGal4 > UAS-Cyfip-IR1: w1118; UAS-Cyfip-IR/+; APLGal4/UAS-Cyfip-IR	40
a	AplGal4 > UAS-Cyfip-IR2: w1118; ; APLGal4/P{GD11477}v34908	20
b	Control: w1118	23
b	Cyfip85.1/+: w1118; ; Cyfip85.1/+	15
b	Cyfip85.1/AralarMI07552: w1118; ; Cyfip85.1/AralarMI07552	30
b	AralarMI07552/+: w1118; ; AralarMI07552/+	27
c	R23E10Gal4/+: w1118; ; R23E10Gal4/+	34
c	UAS-Cyfip-IR1/+: w1118; UAS-Cyfip-IR/+; UAS-Cyfip-IR/+	39
c	R23E10Gal4 > UAS-Cyfip-IR1: w1118; UAS-Cyfip-IR/+; R23E10Gal4/UAS-Cyfip-IR	39
c	UAS-Cyfip-IR2/+: w1118; ; P{GD11477}v34908/+	48
c	R23E10Gal4 > UAS-Cyfip-IR2: w1118; ; R23E10Gal4/P{GD11477}v34908	45
d	R23E10Gal4/+: w1118; ; R23E10Gal4/+	34
d	UAS-Cyfip-IR1/+: w1118; UAS-Cyfip-IR/+; UAS-Cyfip-IR/+	37
d	R23E10Gal4 > UAS-Cyfip-IR1: w1118; UAS-Cyfip-IR/+; R23E10Gal4/UAS-Cyfip-IR	39
d	UAS-Cyfip-IR2/+: w1118; ; P{GD11477}v34908/+	36
d	R23E10Gal4 > UAS-Cyfip-IR2: w1118; ; R23E10Gal4/P{GD11477}v34908	44
e	Control: w1118	18
e	Cyfip85.1/+: w1118; ; Cyfip85.1/+	20
f	Control: w1118	48
f	Cyfip85.1/+: w1118; ; Cyfip85.1/+	45
g	UAS-Cyfip-IR1/+: w1118; UAS-Cyfip-IR/+; UAS-Cyfip-IR/+	21
g	ClkGal4/+: w1118; ; P{Clk-GAL4.1.5}/+	22
g	ClkGal4 > UAS-Cyfip-IR1: w1118; ; UAS-Cyfip-IR/+; UAS-Cyfip-IR/P{Clk-GAL4.1.5}	16
g	Mai179Gal4/+: w1118; Mai179Gal4/+	23
g	Mai179Gal4 > UAS-Cyfip-IR1: w1118; Mai179Gal4/UAS-Cyfip-IR/+; UAS-Cyfip-IR/+	23
g	CryGal4/+: w1118; ; P{cry-GAL4.E}39/+	23
g	CryGal4 > UAS-Cyfip-IR1: w1118; UAS-Cyfip-IR/+; P{cry-GAL4.E}39/UAS-Cyfip-IR	34
g	pdfGal4/+: w1118; pdfGal4/+;	23
g	pdfGal4 > UAS-Cyfip-IR1: w1118; pdfGal4/UAS-Cyfip-IR; UAS-Cyfip-IR/+	23
g	c818Gal4/+: w1118; ;P{w[+mW.hs]=GawB}c819/+	22
g	c818Gal4 > UAS-Cyfip-IR1: w1118; UAS-Cyfip-IR/+ ;P{w[+mW.hs]=GawB}c819/UAS-Cyfip-IR	24
g	c767Gal4/+: w1118; ; P{w[+mW.hs]=GawB}c767/+	24
g	c767Gal4 > UAS-Cyfip-IR1: w1118; UAS-Cyfip-IR/+; P{w[+mW.hs]=GawB}c767/UAS-Cyfip-IR	24
h	Control: w1118	49
h	Cyfip85.1/+: w1118; ; Cyfip85.1/+	68
Supplementary Fig. 4
c	Ras2Gal4;Gal80ts/+: w1118; Ras2Gal4/+;TubGal80ts/+	20
c	UAS-Srebpwt/+: w1118; ; P{w[+mC]=UAS-SREBP.Exel}3/+	19
c	Ras2Gal4;Gal80ts > UAS-Srebpwt: w1118; Ras2Gal4/+; P{w[+mC]=UAS-SREBP.Exel}3/TubGal80ts	24
c	UAS-Srebpc.del/+: w1118; P{w[+mC]=UAS-SREBP.Cdel}2/+;	19
c	Ras2Gal4;Gal80ts > UAS-Srebpc.del: w1118; Ras2Gal4/P{w[+mC]=UAS-SREBP.Cdel}2; TubGal80ts/+	24
d	Ras2Gal4;Gal80ts/+: w1118; Ras2Gal4/+;TubGal80ts/+	20
d	UAS-Srebpwt/+: w1118; ; P{w[+mC]=UAS-SREBP.Exel}3/+	19
d	Ras2Gal4;Gal80ts > UAS-Srebpwt: w1118; Ras2Gal4/+; P{w[+mC]=UAS-SREBP.Exel}3/TubGal80ts	24
d	UAS-Srebpc.del/+: w1118; P{w[+mC]=UAS-SREBP.Cdel}2/+;	19
d	Ras2Gal4;Gal80ts > UAS-Srebpc.del: w1118; Ras2Gal4/P{w[+mC]=UAS-SREBP.Cdel}2; TubGal80ts/+	24
f	Control: w1118	32
f	Cyfip85.1/+: w1118; ; Cyfip85.1/+	36
f	Cyfip85.1/Srebp189: w1118; ; Cyfip85.1/Srebp189	32
g	Control: w1118	29
g	Cyfip85.1/+: w1118; ; Cyfip85.1/+	36
g	Cyfip85.1/Srebp189: w1118; ; Cyfip85.1/Srebp189	32
Supplementary Fig. 5
b	Control: w1118	20 (vehicle)
b	Control: w1118	18 (treated)
b	Cyfip85.1/+: w1118; ; Cyfip85.1/+	25 (vehicle)
b	Cyfip85.1/+: w1118; ; Cyfip85.1/+	25 (treated)
c	Control: w1118	10 flies (for each condition)
c	Cyfip85.1/+: w1118; ; Cyfip85.1/+	10 flies (for each condition)
d	Control: w1118	4 (pool of 15 fly heads)
e	Control: w1118	4 (pool of 15 fly heads)
f	Control: w1118	4 (pool of 15 fly heads)
g	Control: w1118	71
g	Cyfip85.1/+: w1118; ; Cyfip85.1/+	51
g	Cyfip85.1/MenBG01790: w1118; ; Cyfip85.1/MenBG02790	60
g	MenBG01790/+: w1118; ; MenBG02790/+	35
h	Control: w1118	5 (pool of 10 fly heads)
h	Control: w1118	3 (pool of 10 fly heads)
i	Cyfip85.1/+: w1118; ; Cyfip85.1/+	5 (pool of 10 fly heads)
i	Cyfip85.1/+: w1118; ; Cyfip85.1/+	3 (pool of 10 fly heads)

## Sheet: Sheet2
Statistical Analysis on data in Figures
Figure	Statistical test	Pairwise comparison	P	Descriptive Statistics
Fig. 1b	Two-tailed Unpaired Student's t-test	Cyfip85.1/ + vs Control	< 0.0001	t(148) = 7.132
Fig. 1c	Two-tailed Unpaired Student's t-test	Cyfip85.1/ + vs Control	< 0.0001	t(148) = 5.1
Fig. 1d	Two-tailed Unpaired Student's t-test	Cyfip85.1/ + vs Control	0.015	t(51) = 2.517
Fig. 1e	Two-tailed Unpaired Student's t-test	Cyfip85.1/ + vs Control	< 0.0001	t(80) = 5.513
Fig. 2a	Two-way ANOVA
	Time		< 0.0001	F(6, 56) = 24.73
	Genotype		< 0.0001	F(1, 56) = 31.73
	Time x Genotype		< 0.0001	F(6, 56) = 9.061
	with Tukey's multiple comparisons test:	Control
		ZT0 vs. ZT4	<0.0001
		ZT0 vs. ZT8	<0.0001
		ZT0 vs. ZT12	0.0002
		ZT0 vs. ZT16	<0.0001
		ZT0 vs. ZT20	<0.0001
		ZT0 vs. ZT0	>0.9999
		ZT4 vs. ZT8	0.0037
		ZT4 vs. ZT12	0.9995
		ZT4 vs. ZT16	0.0083
		ZT4 vs. ZT20	0.9992
		ZT4 vs. ZT0	<0.0001
		ZT8 vs. ZT12	0.0009
		ZT8 vs. ZT16	>0.9999
		ZT8 vs. ZT20	0.0149
		ZT8 vs. ZT0	<0.0001
		ZT12 vs. ZT16	0.0022
		ZT12 vs. ZT20	0.9722
		ZT12 vs. ZT0	0.0002
		ZT16 vs. ZT20	0.0312
		ZT16 vs. ZT0	<0.0001
		ZT20 vs. ZT0	<0.0001
		Cyfip85.1/+
		ZT0 vs. ZT4	0.0611
		ZT0 vs. ZT8	0.4176
		ZT0 vs. ZT12	0.8176
		ZT0 vs. ZT16	0.0145
		ZT0 vs. ZT20	0.9397
		ZT0 vs. ZT0	>0.9999
		ZT4 vs. ZT8	0.9597
		ZT4 vs. ZT12	0.675
		ZT4 vs. ZT16	0.9981
		ZT4 vs. ZT20	0.0031
		ZT4 vs. ZT0	0.0611
		ZT8 vs. ZT12	0.9947
		ZT8 vs. ZT16	0.7425
		ZT8 vs. ZT20	0.0493
		ZT8 vs. ZT0	0.4176
		ZT12 vs. ZT16	0.3384
		ZT12 vs. ZT20	0.2118
		ZT12 vs. ZT0	0.8176
		ZT16 vs. ZT20	0.0005
		ZT16 vs. ZT0	0.0145
		ZT20 vs. ZT0	0.9397
Fig. 2b	Two-way ANOVA
	Sleep condition		0.0217	F(1, 20) = 6.201
	Genotype		0.0243	F(1, 20) = 5.933
	Sleep condition x Genotype		0.022	F(1, 20) = 6.165
	with Sidak's multiple comparisons test:	noSD-SD
		Control	0.0043	t(20) = 3.517
		Cyfip85.1/ +	>0.9999	t(20) = 0.0052
Fig. 3	Moderated t-test with Benjamini-Hochberg method for p-value adjustment (FDR). Genes with FDR ≤ 0.05 and with |LFC| ≥ 0.585 were considered to be differentially expressed.
Fig. 4c	Two-tailed Unpaired Student's t-test	Cyfip85.1/ + vs Control for:
		ACC	0.0123	t(6) = 3.532
		ATPCL	0.0127	t(5) = 3.791
		Lsd-1	0.0167	t(6) = 3.287
		FASN1	0.007	t(6) = 4.021
		FASN3	0.0023	t(6) = 5.063
		Men	0.0089	t(6) = 3.805
		AcCoAS	0.0006	t(6) = 6.646
Fig. 4d	Two-tailed Unpaired Student's t-test	Cyfip85.1/ + vs Control for:
		SREBP-P	< 0.0001	t(38) = 4.857
		SREBP-C	0.0029	t(37) = 3.196
Fig. 4f	Two-tailed Unpaired Student's t-test	Cyfip85.1/ + vs Control	0.0017	t(33) = 3.427
Fig. 4g	One-way ANOVA
	Genotype		< 0.0001	F(5, 120) = 40.45
	with Sidak's multiple comparisons test:	Ras2Gal4;Gal80ts > UAS-Srebp-WT vs. Ras2Gal4;Gal80ts/+	< 0.0001	t(120) = 7.323
		Ras2Gal4;Gal80ts > UAS-Srebp-c.del vs. Ras2Gal4;Gal80ts/+	< 0.0001	t(120) = 8.205
		Ras2Gal4;Gal80ts > UAS-Srebp-WT vs. UAS-SREBP WT/+	< 0.0001	t(120) = 9.077
		Ras2Gal4;Gal80ts > UAS-Srebp-c.del vs. UAS-SREBP C.del/+	< 0.0001	t(120) = 9.649
Fig. 4h	Kruskal-Wallis test			H = 52.14
	with Dunn's multiple comparisons test:	Control vs. Cyfip85.1/ +	< 0.0001
		Control vs. Cyfip85.1/Srebp189	0.9749
		Cyfip85.1/ + vs. Cyfip85.1/Srebp189	< 0.0001
Fig. 4i	One-way ANOVA
	Genotype		0.0104	F(2, 84) = 4.820
	with Sidak's multiple comparisons test:	Control vs. Cyfip85.1/+	0.019	t(84) = 2.798
		Cyfip85.1/+ vs. Cyfip85.1/Srebp189	0.0271	t(84) = 2.669
		Control vs. Cyfip85.1/Srebp189	0.9972	t(84) = 0.177
Fig. 4j	Two-way ANOVA
	Genotype		<0.0001	F(1, 83) = 21.81
	Treatment		<0.0001	F(1, 83) = 235.7
	Genotype x Treatment		<0.0001	F(1, 83) = 18.25
	with Tukey's multiple comparisons test:	Vehicle:Control vs. Vehicle:Cyfip85.1/+	<0.0001
		Vehicle:Control vs. 1mM 48hrs:Control	0.9937
		Vehicle:Control vs. 1mM 48hrs:Cyfip85.1/+	<0.0001
		Vehicle:Cyfip85.1/+ vs. 1mM 48hrs:Control	<0.0001
		Vehicle:Cyfip85.1/+ vs. 1mM 48hrs:Cyfip85.1/+	<0.0001
		1mM 48hrs:Control vs. 1mM 48hrs:Cyfip85.1/+	<0.0001
Fig. 5a	One-way ANOVA
	Genotype		<0.0001	F(5, 34) = 13.44
	with Sidak's multiple comparisons test:	Control vs. Cyfip85.1/+	0.0359	t(34) = 3.082
		Control vs. Cyfip85.1/Srebp189	0.9743	t(34) = 0.9797
		Control vs. Srebp189/+	0.1854	t(34) = 2.39
		Control vs. Cyfip85.1/Men	0.9929	t(34) = 0.8118
		Control vs. Men/+	0.0001	t(34) = 5.041
		Cyfip85.1/+ vs. Cyfip85.1/Srebp189	0.7247	t(34) = 1.537
		Cyfip85.1/+ vs. Cyfip85.1/Men	0.0188	t(34) = 3.329
		Cyfip85.1/Men vs. Men/+	0.0075	t(34) = 3.663
		Cyfip85.1/Srebp189 vs. Srebp189/+	0.0544	t(34) = 2.918
Fig. 5b	Two-way RM ANOVA
	Time		<0.0001	F(1.578, 22.09) = 5030
	Genotype		0.0137	F(2, 14) = 5.922
	Time x Genotype		<0.0001	F(138, 966) = 11.14
	with Tukey's multiple comparisons test:	Row 0
		Control vs. Cyfip85,1/+	0.6663
		Control vs. Cyfip85,1/Srebp189	0.8761
		Cyfip85,1/+ vs. Cyfip85,1/Srebp189	0.8574
		Row 2
		Control vs. Cyfip85,1/+	0.7762
		Control vs. Cyfip85,1/Srebp189	0.9281
		Cyfip85,1/+ vs. Cyfip85,1/Srebp189	0.8945
		Row 3
		Control vs. Cyfip85,1/+	0.9311
		Control vs. Cyfip85,1/Srebp189	0.9115
		Cyfip85,1/+ vs. Cyfip85,1/Srebp189	0.984
		Row 4
		Control vs. Cyfip85,1/+	0.8677
		Control vs. Cyfip85,1/Srebp189	0.9122
		Cyfip85,1/+ vs. Cyfip85,1/Srebp189	0.9954
		Row 5
		Control vs. Cyfip85,1/+	0.9658
		Control vs. Cyfip85,1/Srebp189	0.8831
		Cyfip85,1/+ vs. Cyfip85,1/Srebp189	0.8995
		Row 6
		Control vs. Cyfip85,1/+	0.9647
		Control vs. Cyfip85,1/Srebp189	0.8812
		Cyfip85,1/+ vs. Cyfip85,1/Srebp189	0.8933
		Row 3
		Control vs. Cyfip85,1/+	0.9921
		Control vs. Cyfip85,1/Srebp189	0.8845
		Cyfip85,1/+ vs. Cyfip85,1/Srebp189	0.8113
		Row 8
		Control vs. Cyfip85,1/+	0.9987
		Control vs. Cyfip85,1/Srebp189	0.7663
		Cyfip85,1/+ vs. Cyfip85,1/Srebp189	0.5106
		Row 9
		Control vs. Cyfip85,1/+	0.9981
		Control vs. Cyfip85,1/Srebp189	0.7967
		Cyfip85,1/+ vs. Cyfip85,1/Srebp189	0.6012
		Row 10
		Control vs. Cyfip85,1/+	0.9927
		Control vs. Cyfip85,1/Srebp189	0.825
		Cyfip85,1/+ vs. Cyfip85,1/Srebp189	0.5082
		Row 11
		Control vs. Cyfip85,1/+	0.9815
		Control vs. Cyfip85,1/Srebp189	0.744
		Cyfip85,1/+ vs. Cyfip85,1/Srebp189	0.4143
		Row 12
		Control vs. Cyfip85,1/+	0.9245
		Control vs. Cyfip85,1/Srebp189	0.8629
		Cyfip85,1/+ vs. Cyfip85,1/Srebp189	0.4102
		Row 13
		Control vs. Cyfip85,1/+	0.8571
		Control vs. Cyfip85,1/Srebp189	0.8904
		Cyfip85,1/+ vs. Cyfip85,1/Srebp189	0.3775
		Row 14
		Control vs. Cyfip85,1/+	0.9242
		Control vs. Cyfip85,1/Srebp189	0.7059
		Cyfip85,1/+ vs. Cyfip85,1/Srebp189	0.2762
		Row 15
		Control vs. Cyfip85,1/+	0.8188
		Control vs. Cyfip85,1/Srebp189	0.7176
		Cyfip85,1/+ vs. Cyfip85,1/Srebp189	0.1677
		Row 16
		Control vs. Cyfip85,1/+	0.759
		Control vs. Cyfip85,1/Srebp189	0.7212
		Cyfip85,1/+ vs. Cyfip85,1/Srebp189	0.1323
		Row 17
		Control vs. Cyfip85,1/+	0.778
		Control vs. Cyfip85,1/Srebp189	0.7834
		Cyfip85,1/+ vs. Cyfip85,1/Srebp189	0.1979
		Row 18
		Control vs. Cyfip85,1/+	0.7249
		Control vs. Cyfip85,1/Srebp189	0.7276
		Cyfip85,1/+ vs. Cyfip85,1/Srebp189	0.1228
		Row 19
		Control vs. Cyfip85,1/+	0.6958
		Control vs. Cyfip85,1/Srebp189	0.6714
		Cyfip85,1/+ vs. Cyfip85,1/Srebp189	0.1238
		Row 20
		Control vs. Cyfip85,1/+	0.5759
		Control vs. Cyfip85,1/Srebp189	0.709
		Cyfip85,1/+ vs. Cyfip85,1/Srebp189	0.0827
		Row 21
		Control vs. Cyfip85,1/+	0.561
		Control vs. Cyfip85,1/Srebp189	0.584
		Cyfip85,1/+ vs. Cyfip85,1/Srebp189	0.0715
		Row 22
		Control vs. Cyfip85,1/+	0.5426
		Control vs. Cyfip85,1/Srebp189	0.6676
		Cyfip85,1/+ vs. Cyfip85,1/Srebp189	0.0674
		Row 23
		Control vs. Cyfip85,1/+	0.44
		Control vs. Cyfip85,1/Srebp189	0.6175
		Cyfip85,1/+ vs. Cyfip85,1/Srebp189	0.0406
		Row 24
		Control vs. Cyfip85,1/+	0.5372
		Control vs. Cyfip85,1/Srebp189	0.6059
		Cyfip85,1/+ vs. Cyfip85,1/Srebp189	0.0529
		Row 25
		Control vs. Cyfip85,1/+	0.3841
		Control vs. Cyfip85,1/Srebp189	0.7264
		Cyfip85,1/+ vs. Cyfip85,1/Srebp189	0.0507
		Row 26
		Control vs. Cyfip85,1/+	0.3944
		Control vs. Cyfip85,1/Srebp189	0.6674
		Cyfip85,1/+ vs. Cyfip85,1/Srebp189	0.0517
		Row 27
		Control vs. Cyfip85,1/+	0.4
		Control vs. Cyfip85,1/Srebp189	0.681
		Cyfip85,1/+ vs. Cyfip85,1/Srebp189	0.0594
		Row 28
		Control vs. Cyfip85,1/+	0.4044
		Control vs. Cyfip85,1/Srebp189	0.5273
		Cyfip85,1/+ vs. Cyfip85,1/Srebp189	0.0377
		Row 29
		Control vs. Cyfip85,1/+	0.4064
		Control vs. Cyfip85,1/Srebp189	0.6584
		Cyfip85,1/+ vs. Cyfip85,1/Srebp189	0.0518
		Row 30
		Control vs. Cyfip85,1/+	0.3625
		Control vs. Cyfip85,1/Srebp189	0.6671
		Cyfip85,1/+ vs. Cyfip85,1/Srebp189	0.0582
		Row 31
		Control vs. Cyfip85,1/+	0.2961
		Control vs. Cyfip85,1/Srebp189	0.6806
		Cyfip85,1/+ vs. Cyfip85,1/Srebp189	0.0511
		Row 31
		Control vs. Cyfip85,1/+	0.3124
		Control vs. Cyfip85,1/Srebp189	0.744
		Cyfip85,1/+ vs. Cyfip85,1/Srebp189	0.0671
		Row 33
		Control vs. Cyfip85,1/+	0.3274
		Control vs. Cyfip85,1/Srebp189	0.7082
		Cyfip85,1/+ vs. Cyfip85,1/Srebp189	0.0538
		Row 34
		Control vs. Cyfip85,1/+	0.3556
		Control vs. Cyfip85,1/Srebp189	0.6588
		Cyfip85,1/+ vs. Cyfip85,1/Srebp189	0.0541
		Row 35
		Control vs. Cyfip85,1/+	0.2824
		Control vs. Cyfip85,1/Srebp189	0.7765
		Cyfip85,1/+ vs. Cyfip85,1/Srebp189	0.0713
		Row 36
		Control vs. Cyfip85,1/+	0.2616
		Control vs. Cyfip85,1/Srebp189	0.6971
		Cyfip85,1/+ vs. Cyfip85,1/Srebp189	0.0541
		Row 37
		Control vs. Cyfip85,1/+	0.2992
		Control vs. Cyfip85,1/Srebp189	0.7309
		Cyfip85,1/+ vs. Cyfip85,1/Srebp189	0.0508
		Row 38
		Control vs. Cyfip85,1/+	0.2498
		Control vs. Cyfip85,1/Srebp189	0.6623
		Cyfip85,1/+ vs. Cyfip85,1/Srebp189	0.0585
		Row 39
		Control vs. Cyfip85,1/+	0.3137
		Control vs. Cyfip85,1/Srebp189	0.6997
		Cyfip85,1/+ vs. Cyfip85,1/Srebp189	0.0617
		Row 40
		Control vs. Cyfip85,1/+	0.2318
		Control vs. Cyfip85,1/Srebp189	0.7061
		Cyfip85,1/+ vs. Cyfip85,1/Srebp189	0.0494
		Row 41
		Control vs. Cyfip85,1/+	0.2536
		Control vs. Cyfip85.1/Srebp189	0.7234
		Cyfip85,1/+ vs. Cyfip85,1/Srebp189	0.046
		Row 42
		Control vs. Cyfip85,1/+	0.2482
		Control vs. Cyfip85,1/Srebp189	0.7239
		Cyfip85,1/+ vs. Cyfip85,1/Srebp189	0.0374
		Row 43
		Control vs. Cyfip85,1/+	0.2348
		Control vs. Cyfip85,1/Srebp189	0.7425
		Cyfip85,1/+ vs. Cyfip85,1/Srebp189	0.0426
		Row 44
		Control vs. Cyfip85,1/+	0.2176
		Control vs. Cyfip85,1/Srebp189	0.6671
		Cyfip85,1/+ vs. Cyfip85,1/Srebp189	0.0314
		Row 45
		Control vs. Cyfip85,1/+	0.1627
		Control vs. Cyfip85,1/Srebp189	0.7533
		Cyfip85,1/+ vs. Cyfip85,1/Srebp189	0.0326
		Row 46
		Control vs. Cyfip85,1/+	0.1708
		Control vs. Cyfip85,1/Srebp189	0.7223
		Cyfip85,1/+ vs. Cyfip85,1/Srebp189	0.0316
		Row 47
		Control vs. Cyfip85,1/+	0.1511
		Control vs. Cyfip85,1/Srebp189	0.6808
		Cyfip85,1/+ vs. Cyfip85,1/Srebp189	0.0274
		Row 48
		Control vs. Cyfip85,1/+	0.1576
		Control vs. Cyfip85,1/Srebp189	0.6803
		Cyfip85,1/+ vs. Cyfip85,1/Srebp189	0.0231
		Row 49
		Control vs. Cyfip85,1/+	0.1298
		Control vs. Cyfip85,1/Srebp189	0.6593
		Cyfip85,1/+ vs. Cyfip85,1/Srebp189	0.018
		Row 50
		Control vs. Cyfip85,1/+	0.0918
		Control vs. Cyfip85,1/Srebp189	0.6189
		Cyfip85,1/+ vs. Cyfip85,1/Srebp189	0.0202
		Row 51
		Control vs. Cyfip85,1/+	0.1217
		Control vs. Cyfip85,1/Srebp189	0.6168
		Cyfip85,1/+ vs. Cyfip85,1/Srebp189	0.0217
		Row 52
		Control vs. Cyfip85,1/+	0.0847
		Control vs. Cyfip85,1/Srebp189	0.65
		Cyfip85,1/+ vs. Cyfip85,1/Srebp189	0.0184
		Row 53
		Control vs. Cyfip85,1/+	0.0813
		Control vs. Cyfip85,1/Srebp189	0.6436
		Cyfip85,1/+ vs. Cyfip85,1/Srebp189	0.0154
		Row 54
		Control vs. Cyfip85,1/+	0.0743
		Control vs. Cyfip85,1/Srebp189	0.5943
		Cyfip85,1/+ vs. Cyfip85,1/Srebp189	0.0126
		Row 55
		Control vs. Cyfip85,1/+	0.0746
		Control vs. Cyfip85,1/Srebp189	0.5809
		Cyfip85,1/+ vs. Cyfip85,1/Srebp189	0.0079
		Row 56
		Control vs. Cyfip85,1/+	0.0617
		Control vs. Cyfip85,1/Srebp189	0.5955
		Cyfip85,1/+ vs. Cyfip85,1/Srebp189	0.0078
		Row 57
		Control vs. Cyfip85,1/+	0.0641
		Control vs. Cyfip85,1/Srebp189	0.59
		Cyfip85,1/+ vs. Cyfip85,1/Srebp189	0.0083
		Row 58
		Control vs. Cyfip85,1/+	0.059
		Control vs. Cyfip85,1/Srebp189	0.6322
		Cyfip85,1/+ vs. Cyfip85,1/Srebp189	0.0072
		Row 59
		Control vs. Cyfip85,1/+	0.054
		Control vs. Cyfip85,1/Srebp189	0.5989
		Cyfip85,1/+ vs. Cyfip85,1/Srebp189	0.0053
		Row 60
		Control vs. Cyfip85,1/+	0.0551
		Control vs. Cyfip85,1/Srebp189	0.5401
		Cyfip85,1/+ vs. Cyfip85,1/Srebp189	0.0045
		Row 61
		Control vs. Cyfip85,1/+	0.0473
		Control vs. Cyfip85,1/Srebp189	0.5707
		Cyfip85,1/+ vs. Cyfip85,1/Srebp189	0.0031
		Row 62
		Control vs. Cyfip85,1/+	0.0443
		Control vs. Cyfip85,1/Srebp189	0.537
		Cyfip85,1/+ vs. Cyfip85,1/Srebp189	0.0033
		Row 63
		Control vs. Cyfip85,1/+	0.0452
		Control vs. Cyfip85,1/Srebp189	0.5832
		Cyfip85,1/+ vs. Cyfip85,1/Srebp189	0.0045
		Row 64
		Control vs. Cyfip85,1/+	0.0421
		Control vs. Cyfip85,1/Srebp189	0.577
		Cyfip85,1/+ vs. Cyfip85,1/Srebp189	0.0041
		Row 65
		Control vs. Cyfip85,1/+	0.0379
		Control vs. Cyfip85,1/Srebp189	0.5561
		Cyfip85,1/+ vs. Cyfip85,1/Srebp189	0.0025
		Row 66
		Control vs. Cyfip85,1/+	0.0319
		Control vs. Cyfip85,1/Srebp189	0.6205
		Cyfip85,1/+ vs. Cyfip85,1/Srebp189	0.0028
		Row 67
		Control vs. Cyfip85,1/+	0.0354
		Control vs. Cyfip85,1/Srebp189	0.5754
		Cyfip85,1/+ vs. Cyfip85,1/Srebp189	0.0035
		Row 68
		Control vs. Cyfip85,1/+	0.0354
		Control vs. Cyfip85,1/Srebp189	0.6142
		Cyfip85,1/+ vs. Cyfip85,1/Srebp189	0.0032
		Row 69
		Control vs. Cyfip85,1/+	0.0377
		Control vs. Cyfip85,1/Srebp189	0.594
		Cyfip85,1/+ vs. Cyfip85,1/Srebp189	0.0032
		Row 70
		Control vs. Cyfip85,1/+	0.0304
		Control vs. Cyfip85,1/Srebp189	0.5706
		Cyfip85,1/+ vs. Cyfip85,1/Srebp189	0.0026
Fig. 5c	One-way ANOVA
	Genotype		<0.0001	F(3, 213) = 30.19
	with Sidak's multiple comparisons test:	Control vs. Cyfip85.1/+	<0.0001	t(213) = 7.331
		Control vs. Cyfip85.1/Men	0.0031	t(213) = 3.343
		Control vs. Men/+	0.046	t(213) = 2.618
		Cyfip85.1/Men vs. Men/+	<0.0001	t(213) = 5.405
		Cyfip85.1/+ vs. Cyfip85.1/Men	0.0007	t(213) = 3.868
Suppl. Fig. 1b	Two-tailed Unpaired Student's t-test	Cyfip85.1/ + vs Control	0.0977	t(148) = 1.667
Suppl. Fig. 1c	Two-tailed Unpaired Student's t-test	Cyfip85.1/ + vs Control	<0.0001	t(148) = 5.070
Suppl. Fig. 1d	Two-tailed Unpaired Student's t-test	Cyfip85.1/ + vs Control	0.0168	t(148) = 2.419
Suppl. Fig. 1e	Two-tailed Unpaired Student's t-test	Cyfip85.1/ + vs Control	0.0005	t(148) = 3.568
Suppl. Fig. 1f	Two-tailed Unpaired Student's t-test	Cyfip85.1/ + vs Control	<0.0001	t(148) = 5.694
Suppl. Fig. 1g	Two-sided Fisher’s exact test	Cyfip85.1/ + vs Control for:
		ZT16	n.s.
		ZT18	n.s.
		ZT20	n.s.
Suppl. Fig. 1h	Two-tailed Unpaired Student's t-test	Cyfip85.1/ + vs Control	0.083	t(214) = 1.742
Suppl. Fig. 1i	Two-tailed Unpaired Student's t-test	Cyfip85.1/ + vs Control	0.8539	t(18) = 0.1868
Suppl. Fig. 2a	One-way ANOVA
	Genotype		<0.0001	F(4, 35) = 20.68
	with Sidak's multiple comparisons test:	Ras2Gal4;TubGal80ts/+ vs. Ras2Gal4;TubGal80ts> UAS- CYFIP RNAi1	<0.0001	t(35) = 7.506
		Ras2Gal4;TubGal80ts/+ vs. Ras2Gal4;TubGal80ts> UAS- CYFIP RNAi2	0.0001	t(35) = 4.814
		UAS-CYFIP-RNAi1/+ vs. Ras2Gal4;TubGal80ts> UAS- CYFIP RNAi1	0.0018	t(35) =3.944
		UAS-CYFIP RNAi2/+ vs. Ras2Gal4;TubGal80ts> UAS- CYFIP RNAi2	<0.0001	t(35) = 4.982
Suppl. Fig. 2b	Kruskal-Wallis test			H = 66.35
	with Dunn's multiple comparisons test:	Ras2Gal4;TubGal80ts > UAS-CYFIP RNAi1 vs. Ras2Gal4;TubGal80ts/+	>0.9999
		Ras2Gal4;TubGal80ts > UAS-CYFIP RNAi2 vs. Ras2Gal4;TubGal80ts/+	0.2425
		Ras2Gal4;TubGal80ts > UAS-CYFIP RNAi2 vs. UAS-CYFIP RNAi2/+	<0.0001
		Ras2Gal4;TubGal80ts > UAS-CYFIP RNAi1 vs. UAS-CYFIP RNAi1/+	0.1872
Suppl. Fig. 2d	One-way ANOVA
	Genotype		<0.0001	F(4, 128) = 11.96
	with Sidak's multiple comparisons test:	Ras2Gal4;Gal80ts/+ vs. Ras2Gal4;Gal80ts>UAS- CYFIP RNAi1	<0.0001	t(128) = 5.377
		Ras2Gal4;Gal80ts/+ vs. Ras2Gal4;Gal80ts>UAS- CYFIP RNAi2	0.009	t(128) = 3.117
		Ras2Gal4;Gal80ts>UAS- CYFIP RNAi1 vs. UAS-CYFIP RNAi1/+	<0.0001	t(128) = 5.5
		Ras2Gal4;Gal80ts>UAS- CYFIP RNAi2 vs. UAS-CYFIP RNAi2/+	0.0083	t(128) = 3.142
Suppl. Fig. 2e	One-way ANOVA
	Genotype		<0.0001	F(4, 129) = 30.45
	with Sidak's multiple comparisons test:	Ras2Gal4;Gal80ts/+ vs. Ras2Gal4;Gal80ts>UAS- CYFIP RNAi1	<0.0001	t(129) = 4.49
		Ras2Gal4;Gal80ts/+ vs. Ras2Gal4;Gal80ts>UAS- CYFIP RNAi2	0.0002	t(129) = 4.371
		Ras2Gal4;Gal80ts/+ vs. UAS-CYFIP RNAi1/+	0.86	t(129) = 5.481
		Ras2Gal4;Gal80ts/+ vs. UAS-CYFIP RNAi2/+	>0.9999	t(129) = 3.855
		Ras2Gal4;Gal80ts>UAS- CYFIP RNAi1 vs. UAS-CYFIP RNAi1/+	0.86	t(129) = 1.086
		Ras2Gal4;Gal80ts>UAS- CYFIP RNAi2 vs. UAS-CYFIP RNAi2/+	>0.9999	t(129) = 0.008
Suppl. Fig. 2f	One-way ANOVA
	Genotype		<0.0001	F(4, 125) = 9.6
	with Sidak's multiple comparisons test:	Ras2Gal4;Gal80ts/+ vs. Ras2Gal4;Gal80ts> UAS- CYFIP RNAi1	0.0267	t(125) = 2.756
		Ras2Gal4;Gal80ts/+ vs. Ras2Gal4;Gal80ts> UAS- CYFIP RNAi2	<0.0001	t(125) = 4.65
		Ras2Gal4;Gal80ts>UAS- CYFIP RNAi1 vs. UAS-CYFIP RNAi1/+	0.9875	t(125) = 0.432
		Ras2Gal4;Gal80ts>UAS- CYFIP RNAi2 vs. UAS-CYFIP RNAi2/+	<0.0001	t(125) = 5.198
Suppl. Fig. 2g	One-way ANOVA
	Genotype		<0.0001	F(4, 129) = 25.23
	with Sidak's multiple comparisons test:	Ras2Gal4;Gal80ts/+ vs. Ras2Gal4;Gal80ts> UAS- CYFIP RNAi1	0.0017	t(129) = 3.621
		Ras2Gal4;Gal80ts/+ vs. Ras2Gal4;Gal80ts> UAS- CYFIP RNAi2	<0.0001	t(129) = 8.271
		Ras2Gal4;Gal80ts>UAS- CYFIP RNAi1 vs. UAS-CYFIP RNAi1/+	0.0004	t(129) = 3.997
		Ras2Gal4;Gal80ts>UAS- CYFIP RNAi2 vs. UAS-CYFIP RNAi2/+	<0.0001	t(129) = 7.531
Suppl. Fig. 2h	One-way ANOVA
	Genotype		<0.0001	F(7, 260) = 16.26
	with Sidak's multiple comparisons test:	RepoGal4 > UAS-CYFIP RNAi 1 vs. RepoGal4/+	0.2513	t(260) = 2.113
		RepoGal4 > UAS-CYFIP RNAi 2 vs. RepoGal4/+	0.9905	t(260) = 0.771
		UAS-CYFIP RNAi 1 vs. RepoGal4 > UAS-CYFIP RNAi 1	0.001	t(260) = 3.89
		RepoGal4 > UAS-CYFIP RNAi 2 vs. UAS-CYFIP RNAi 2	0.8239	t(260) = 1.299
		Nrv-Gal4/+ vs. Nrv-Gal4>CYFIP RNAi 1	0.1367	t(260) = 2.376
		Nrv-Gal4/+ vs. Nrv-Gal4>CYFIP RNAi 2	>0.9999	t(260) = 0.36
		UAS-CYFIP RNAi 1 vs. Nrv-Gal4>CYFIP RNAi 1	0.1306	t(260) = 2.395
		UAS-CYFIP RNAi 2 vs. Nrv-Gal4>CYFIP RNAi 2	0.0025	t(260) = 3.65
Suppl. Fig. 3a	One-way ANOVA
	Genotype		<0.0001	F(7, 246) = 13.11
	with Sidak's multiple comparisons test:	APLGal4/+ vs. APLGal4>UAS-CYFIP RNAi1	0.9947	t(246) = 0.7066
		APLGal4/+ vs. APLGal4>UAS-CYFIP RNAi2	0.2123	t(246) = 2.191
		Gad1Gal4>UAS-CYFIP RNAi1 vs. Gad1Gal4/+	0.1435	t(246) = 2.358
		Gad1Gal4/+ vs. Gad1Gal4>UAS-CYFIP RNAi2	0.0403	t(246) = 2.824
		APLGal4>UAS-CYFIP RNAi1 vs. UAS-CYFIP RNAi1/+	0.6626	t(246) = 1.531
		UAS-CYFIP RNAi1/+ vs. Gad1Gal4>UAS-CYFIP RNAi1	0.0003	t(246) = 4.228
		UAS-CYFIP RNAi2/+ vs. Gad1Gal4>UAS-CYFIP RNAi2	0.9849	t(246) = 0.829
		UAS-CYFIP RNAi2/+ vs. APLGal4>UAS-CYFIP RNAi2	0.5865	t(246) = 1.629
Suppl. Fig. 3b	One-way ANOVA
	Genotype		<0.0001	F(3, 91) = 10.80
	with Sidak's multiple comparisons test:	Control vs. Cyfip85.1/+	0.0003	t(91) = 4.176
		Control vs. Aralar/Cyfip85.1	<0.0001	t(91) = 5.021
		Cyfip85.1/+ vs. Aralar/Cyfip85.1	>0.9999	t(91) = 0.0175
		Aralar/+ vs. Aralar/Cyfip85.1	0.0062	t(91) = 3.264
Suppl. Fig. 3c	One-way ANOVA
	Genotype		<0.0001	F(4, 200) = 8.655
	with Sidak's multiple comparisons test:	R23E10Gal4>UAS-CYFIP RNAi1 vs. R23E10Gal4/+	<0.0001	t(200) = 4.613
		R23E10Gal4>UAS-CYFIP RNAi1 vs. UAS-CYFIP RNAi1/+	0.0159	t(200) = 2.911
		R23E10Gal4/+ vs. R23E10Gal4>UAS-CYFIP RNAi2	0.0058	t(200) = 3.228
		R23E10Gal4>UAS-CYFIP RNAi2 vs. UAS-CYFIP RNAi2/+	0.0033	t(200) = 3.394
Suppl. Fig. 3d	One-way ANOVA
	Genotype		<0.0001	F(4, 185) = 12.7
	with Sidak's multiple comparisons test:	R23E10Gal4>UAS-CYFIP RNAi1 vs. R23E10Gal4/+	0.8043	t(185) = 0.966
		R23E10Gal4>UAS-CYFIP RNAi1 vs. UAS-CYFIP RNAi1/+	0.2422	t(185) = 1.843
		R23E10Gal4/+ vs. R23E10Gal4>UAS-CYFIP RNAi2	0.1146	t(185) = 2.187
		R23E10Gal4>UAS-CYFIP RNAi2 vs. UAS-CYFIP RNAi2/+	0.5028	t(185) = 1.41
Suppl. Fig. 3f	Two-tailed Unpaired Student's t-test	Cyfip85.1/ + vs Control	0.2717	t(91) = 1.106
Suppl. Fig. 3g	One-way ANOVA
	Genotype		<0.0001	F(13, 313) = 4.131
	with Sidak's multiple comparisons test:	Cry-Gal4>CYFIP-RNAi1 vs. Cry-Gal4/+	0.16	t(313) = 2.46
		Cry-Gal4>CYFIP-RNAi1 vs. CYFIP RNAi1/+	>0.9999	t(313) = 0.02392
		Mai179-Gal4>CYFIP-RNAi1 vs. Mai179-Gal4/+	0.9994	t(313) = 0.743
		Mai179-Gal4>CYFIP-RNAi1 vs. CYFIP RNAi1/+	>0.9999	t(313) = 0.1962
		Clk-Gal4>CYFIP-RNAi1 vs. CYFIP RNAi1/+	0.047	t(313) = 2.9
		Clk-Gal4>CYFIP-RNAi1 vs. Clk-Gal4/+	>0.9999	t(313) = 0.3547
		Pdf-Gal4/+ vs. Pdf-Gal4>CYFIP RNAi1	0.9316	t(313) = 1.283
		CYFIP RNAi1/+ vs. Pdf-Gal4>CYFIP RNAi1	0.0764	t(313) = 2.735
		CYFIP RNAi1/+ vs. c819-Gal4>CYFIP RNAi1	0.9146	t(313) = 1.327
		c819-Gal4/+ vs. c819-Gal4>CYFIP RNAi1	0.683	t(313) = 1.694
		c767-Gal4>CYFIP RNAi1 vs. c767-Gal4/+	0.3798	t(313) = 2.073
		CYFIP RNAi1/+ vs. c767-Gal4>CYFIP RNAi1	0.9712	t(313) = 1.138
Suppl. Fig. 3h	Two-tailed Mann-Whitney test	Cyfip85.1/ + vs Control	<0.0001	U = 785
Suppl. Fig. 4c	One-way ANOVA
	Genotype		<0.0001	F(4, 101) = 55.23
	with Sidak's multiple comparisons test:	Ras2Gal4;Gal80ts > UAS-Srebp WT vs. Ras2Gal4;Gal80ts/+	<0.0001	t(101) = 7.791
		Ras2Gal4;Gal80ts > UAS-Srebp C.del vs. Ras2Gal4;Gal80ts/+	<0.0001	t(101) = 8.729
		Ras2Gal4;Gal80ts > UAS-Srebp WT vs. UAS-Srebp WT/+	<0.0001	t(101) = 9.656
		Ras2Gal4;Gal80ts > UAS-SrebpC.del vs. UAS-SrebpC.del/+	0.0209	t(101) = 10.27
Suppl. Fig. 4d	One-way ANOVA
	Genotype		<0.0001	F(4, 101) = 25.87
	with Sidak's multiple comparisons test:	Ras2Gal4;Gal80ts > UAS-SREBP C.del vs. Ras2Gal4;Gal80ts/+	<0.0001	t(101) = 7.464
		Ras2Gal4;Gal80ts > UAS-SREBP WT vs. Ras2Gal4;Gal80ts/+	0.0003	t(101) = 4.151
		Ras2Gal4;Gal80ts > UAS-SREBP WT vs. UAS-SREBP WT/+	<0.0001	t(101) = 5.737
		Ras2Gal4;Gal80ts > UAS-SREBP C.del vs. UAS-SREBP C.del/+	<0.0001	t(101) = 5.86
Suppl. Fig. 4f	One-way ANOVA
	Genotype		<0.0001	F(2, 97) = 27.45
	with Sidak's multiple comparisons test:	Control vs. Cyfip85.1/ +	<0.0001	t(97) = 6.922
		Control vs. Cyfip85.1/Srebp189	0.4842	t(97) = 1.296
		Cyfip85.1/ + vs. Cyfip85.1/Srebp189	<0.0001	t(97) = 5.589
Suppl. Fig. 4g	One-way ANOVA
	Genotype		0.1106	F(2, 94) = 2.255
	with Sidak's multiple comparisons test:	Control vs. Cyfip85.1/ +	0.1243	t(94) = 2.049
		Control vs. Cyfip85.1/Srebp189	0.9605	t(94) = 0.4422
		Cyfip85.1/ + vs. Cyfip85.1/Srebp189	0.3154	t(94) = 1.575
Suppl. Fig. 5b	Two-way ANOVA
	Treatment		0.3299	F(1, 84) = 0.9607
	Genotype		0.0004	F(1, 84) = 13.57
	Genotype x Treatment		0.1742	F(1, 84) = 1.879
	with Sidak's multiple comparisons test:	Control vs. Cyfip85.1/ +
		Vehicle	0.0012	t(84) = 3.576
		Betulin treatment	0.4229	t(84) = 1.183
Suppl. Fig. 5c	Two-way ANOVA
	Treatment		0.8122	F(2, 54) = 0.2089
	Genotype		0.6222	F(2, 54) = 0.2456
	Genotype x Treatment		0.8122	F(1, 54) = 0.2089
Suppl. Fig. 5d	Two-tailed Unpaired Student's t-test	no SD vs. SD	0.0337	t(6) = 2.740
Suppl. Fig. 5e	Two-tailed Unpaired Student's t-test	no SD vs. SD	0.346	t(6) = 1.023
Suppl. Fig. 5f	Two-tailed Unpaired Student's t-test	no SD vs. SD	0.5472	t(6) = 0.6377
Suppl. Fig. 5g	One-way ANOVA
	Genotype		0.0002	F(3, 213) = 6.782
	with Sidak's multiple comparisons test:	Control vs. Cyfip85.1/ +	0.0955	t(213) = 2.346
		Control vs. Cyfip85.1/ Men	0.9993	t(213) = 0.2977
		Cyfip85.1/ + vs. Cyfip85.1/ Men	0.0583	t(213) = 2.535
		Control vs. Men/+	0.039	t(213) = 2.68
		Cyfip85.1/Men vs. Men/+	0.093	t(213) = 2.357
Suppl. Fig. 5h	Two-way RM ANOVA
	Time x Condition		>0.9999	F(68, 408) = 0.05594
	Time		<0.0001	F(68, 408) = 1247
	Condition		0.9317	F(1, 6) = 0.007990
Suppl. Fig. 5i	Two-way RM ANOVA
	Time x Condition		<0,0001	F(68, 408) = 5.266
	Time		<0,0001	F(68, 408) = 2597
	Condition		0.1079	F(1, 6) = 3.565
	with Sidak's multiple comparisons test:	no SD vs. SD
		0	>0,9999
		Row 2	>0,9999
		Row 3	>0,9999
		Row 4	>0,9999
		Row 5	>0,9999
		Row 6	>0,9999
		3	>0,9999
		Row 8	>0,9999
		Row 9	>0,9999
		Row 10	>0,9999
		Row 11	>0,9999
		Row 12	>0,9999
		6	>0,9999
		Row 14	>0,9999
		Row 15	>0,9999
		Row 16	>0,9999
		Row 17	>0,9999
		Row 18	>0,9999
		Row 19	>0,9999
		9	>0,9999
		Row 21	>0,9999
		Row 22	>0,9999
		Row 23	>0,9999
		Row 24	>0,9999
		Row 25	>0,9999
		12	>0,9999
		Row 27	>0,9999
		Row 28	>0,9999
		Row 29	>0,9999
		Row 30	>0,9999
		Row 31	>0,9999
		15	>0,9999
		Row 33	>0,9999
		Row 34	>0,9999
		Row 35	0.9999
		Row 36	0.9999
		Row 37	>0,9999
		18	0.9988
		Row 39	0.9989
		Row 40	0.9974
		Row 41	0.9771
		Row 42	0.986
		Row 43	0.9773
		21	0.9455
		Row 45	0.9802
		Row 46	0.9337
		Row 47	0.854
		Row 48	0.7587
		Row 49	0.6892
		24	0.7368
		Row 51	0.5166
		Row 52	0.4909
		Row 53	0.3306
		Row 54	0.1954
		Row 55	0.133
		27	0.206
		Row 57	0.0999
		Row 58	0.1224
		Row 59	0.1678
		Row 60	0.0507
		Row 61	0.1051
		30	0.0316
		Row 63	0.0479
		Row 64	0.0759
		Row 65	0.033
		Row 66	0.0449
		Row 67	0.0211
		33	0.0303
		Row 69	0.017
