# Supplementary material for: SREBP modulates the NADP+/NADPH cycle to control night sleep in Drosophila
Source: Nat Commun. 2023 Feb 20;14:763. doi: 10.1038/s41467-022-35577-8 (PMC9941135; doi:10.1038/s41467-022-35577-8)
Supplement: Supplementary file 11 — Source Data [file 41467_2022_35577_MOESM11_ESM.xlsx]

## Sheet: Fig1A
Figure 1a
	Representative Sleep Pattern
	Control																																						Cyfip85.1/ +
	Fly_1	Fly_2	Fly_3	Fly_4	Fly_5	Fly_6	Fly_7	Fly_8	Fly_9	Fly_10	Fly_11	Fly_12	Fly_13	Fly_14	Fly_15	Fly_16	Fly_17	Fly_18	Fly_19	Fly_20	Fly_21	Fly_22	Fly_23	Fly_24	Fly_25	Fly_26	Fly_27	Fly_28	Fly_29	Fly_30	Fly_31	Fly_32	Fly_33	Fly_34	Fly_35	Fly_36	Fly_37	Fly_38	Fly_1	Fly_2	Fly_3	Fly_4	Fly_5	Fly_6	Fly_7	Fly_8	Fly_9	Fly_10	Fly_11
ZT0	55	49	23	46	5	19	37	28	31	28	45	30	35	0	0	0	2	4	0	0	2	0	0	0	0	0	3	60	0	0	0	39	4	0	29	15	20	34	14	15	18	18	32	58	29	36	40	1	18
ZT1	50	45	45	60	36	42	34	54	52	38	60	44	54	42	14	10	32	49	22	0	11	5	23	29	0	0	46	60	6	35	33	60	41	34	54	43	52	49	6	25	35	31	55	54	39	47	48	5	7
ZT2	60	48	49	56	51	50	27	54	40	48	49	38	57	35	52	55	51	45	59	22	35	11	56	34	15	15	57	60	16	56	57	60	59	49	60	59	60	55	11	50	38	35	42	55	50	59	56	0	22
ZT3	55	57	59	42	50	54	34	60	60	45	59	45	37	58	38	60	54	30	60	44	41	29	60	53	27	59	60	60	59	60	60	60	60	42	60	60	60	58	34	55	53	28	48	58	55	59	53	7	20
ZT4	60	60	60	51	43	42	60	56	60	44	59	43	59	43	55	59	60	51	60	60	40	57	60	60	45	59	60	60	57	60	60	60	60	54	60	60	60	60	44	45	50	47	54	60	48	54	52	35	40
ZT5	60	59	60	52	33	47	60	33	57	60	60	41	60	60	46	55	60	54	60	60	37	35	60	60	60	60	60	60	60	60	60	60	60	60	60	60	60	60	32	60	59	20	60	59	58	56	49	26	36
ZT6	60	54	58	55	40	42	57	55	60	55	60	33	60	60	59	60	60	53	60	59	57	37	60	60	48	60	60	60	51	60	60	60	60	60	60	60	58	60	50	60	58	38	58	60	49	60	60	32	51
ZT7	60	58	38	33	32	52	60	41	59	55	60	30	60	60	60	60	60	53	60	50	30	34	60	60	60	60	60	60	60	60	60	60	60	60	60	60	60	60	44	51	53	55	58	60	50	59	59	49	46
ZT8	59	34	38	45	41	51	49	60	60	53	59	34	49	43	26	58	60	50	60	59	28	8	60	60	60	60	60	60	17	60	60	60	60	60	57	60	60	51	40	59	57	49	60	60	53	60	60	33	34
ZT9	60	39	14	58	28	10	60	60	27	26	47	31	45	30	38	60	52	37	45	57	10	29	51	42	19	58	60	60	17	60	59	60	60	59	60	60	60	46	40	60	46	39	47	57	60	57	57	25	37
ZT10	58	38	27	47	36	23	53	32	38	39	37	18	47	39	22	39	20	17	0	45	16	9	0	0	12	18	59	60	0	59	57	38	43	18	52	55	46	43	28	55	53	24	57	59	59	53	48	0	48
ZT11	29	35	20	54	17	5	27	54	0	34	41	11	31	32	7	0	0	0	0	24	0	6	0	0	0	0	3	60	0	58	11	36	0	11	26	15	10	0	0	22	11	5	56	57	56	43	59	11	51
ZT12	5	31	5	15	23	0	1	17	0	1	6	7	10	12	47	21	8	1	0	9	31	45	34	42	23	35	38	60	25	52	17	52	15	37	42	35	47	38	0	0	0	0	49	52	29	0	43	0	31
ZT13	7	55	46	60	20	2	29	48	37	45	42	53	47	56	60	60	59	60	50	54	43	57	59	60	48	60	60	60	60	60	60	60	48	60	60	60	60	60	0	0	5	0	42	44	23	5	39	0	24
ZT14	58	59	43	59	9	28	41	59	23	51	60	51	43	60	60	60	55	60	59	55	41	39	60	60	51	60	60	60	53	60	60	60	56	56	60	60	60	60	5	31	15	46	49	55	17	29	33	2	5
ZT15	60	60	60	60	6	28	59	53	41	59	60	40	45	53	48	45	60	60	56	41	37	45	57	60	50	60	60	60	46	60	60	60	53	60	60	60	60	60	0	54	56	60	60	59	6	60	21	52	22
ZT16	60	60	43	60	23	24	40	32	47	44	56	32	49	51	49	60	51	46	60	46	49	60	60	59	50	60	60	60	57	60	60	60	59	60	60	60	60	60	20	46	49	45	60	60	0	53	20	38	12
ZT17	60	60	55	60	37	33	44	40	40	50	54	48	60	43	58	60	43	58	55	58	60	56	60	56	52	60	60	60	57	60	58	60	60	60	60	60	60	60	39	42	45	24	60	58	0	36	15	23	0
ZT18	59	39	50	60	46	26	45	60	37	47	41	29	55	36	53	60	58	46	58	41	60	60	45	54	56	59	60	60	52	60	60	60	54	60	60	60	60	60	31	49	54	20	60	60	45	43	42	39	22
ZT19	57	15	50	60	21	40	58	45	44	60	30	15	47	52	49	60	47	44	60	47	58	49	38	37	47	58	60	60	51	60	60	42	60	58	60	60	60	60	23	52	60	39	60	58	57	57	60	39	56
ZT20	60	49	50	60	55	45	49	42	58	56	60	35	43	37	60	60	35	58	56	55	60	40	60	51	46	52	60	60	33	60	60	56	58	43	60	56	60	59	52	45	46	17	60	58	51	60	53	51	45
ZT21	60	47	47	59	22	47	50	55	33	56	60	37	40	60	57	58	29	27	30	60	56	41	49	60	45	53	60	60	47	59	51	51	59	43	60	60	59	60	33	60	60	50	60	60	60	51	54	52	56
ZT22	60	37	23	60	14	20	60	55	35	49	53	19	60	47	21	57	17	48	50	34	51	52	15	60	53	53	58	60	47	45	0	45	0	11	42	49	49	47	48	49	51	32	60	59	60	49	60	31	52
ZT23	60	42	0	60	0	27	42	23	29	41	31	0	48	25	14	55	25	42	17	45	41	33	19	42	37	40	56	60	6	36	0	39	0	5	58	28	43	48	31	51	39	30	60	59	54	39	51	22	38
ZT0	55	31	3	58	0	8	54	25	47	20	40	0	36	0	0	0	8	1	0	0	0	0	0	0	0	0	5	60	0	0	0	30	0	0	21	1	18	39	11	1	29	8	46	36	39	16	35	0	13
	Control	n	38
	Cyfip het	n	39
[truncated: 28 more columns]

## Sheet: Fig1B
Figure 1b
	Night-time sleep amount (min)
		Control	Cyfip85.1/ +
	Fly_1	631	297
	Fly_2	505.333	483.333
	Fly_3	601	497.333
	Fly_4	619.667	397
	Fly_5	555.667	651.667
	Fly_6	371	419.667
	Fly_7	525.667	494.667
	Fly_8	542.667	497.667
	Fly_9	438.667	309.667
	Fly_10	555.667	239.667
	Fly_11	545.333	497.667
	Fly_12	406	357.667
	Fly_13	557.333	424
	Fly_14	480.667	484.667
	Fly_15	251.333	518.667
	Fly_16	603.333	268.333
	Fly_17	568	564.667
	Fly_18	476.667	352
	Fly_19	595.333	489.667
	Fly_20	325.667	634.333
	Fly_21	589.333	378
	Fly_22	622	553.667
	Fly_23	497.333	461
	Fly_24	520	330.667
	Fly_25	506.333	281
	Fly_26	457	316.667
	Fly_27	611.667	454.667
	Fly_28	557.333	388.333
	Fly_29	535.333	472.667
	Fly_30	639.333	306
	Fly_31	545.333	396.333
	Fly_32	567.667	412
	Fly_33	507.667	361.667
	Fly_34	472	562.667
	Fly_35	516.333	369.333
	Fly_36	345.333	436.667
	Fly_37	557.333	373.667
	Fly_38	570	487
	Fly_39	413.333	493.333
	Fly_40	454	296
	Fly_41	606.333	507.667
	Fly_42	679.667	412
	Fly_43	662.667	507.667
	Fly_44	652.667	461
	Fly_45	601.667	521.667
	Fly_46	562	411.333
	Fly_47	520.667	344
	Fly_48	394	318.667
	Fly_49	487.667	447
	Fly_50	600	500.333
	Fly_51	445.333	505.667
	Fly_52	675.667	533.667
	Fly_53	603	551
	Fly_54	643	227.333
	Fly_55	529.667	462.667
	Fly_56	648.333	512.333
	Fly_57	541.667	353.667
	Fly_58	568	546.333
	Fly_59	685	589.333
	Fly_60	643.333	464
	Fly_61	684.333	385
	Fly_62	656	490
	Fly_63	565.333	386.667
	Fly_64	287	365.333
	Fly_65	539.667	470.667
	Fly_66	509.667	534.333
	Fly_67	664.667	573.667
	Fly_68	579	384
	Fly_69	587.667	327
	Fly_70	600	407
	Fly_71	375.333	226.667
	Fly_72	647	476.333
	Fly_73	567.667	537
	Fly_74	646	390.333
	Fly_75	572	397

## Sheet: Fig1C
Figure 1c
	Consolidation Index (normalizsed over control)
		Control	Cyfip85.1/ +
	Fly_1	1.65038	0.35957
	Fly_2	0.619007	0.852985
	Fly_3	0.624022	0.811253
	Fly_4	1.97721	0.763623
	Fly_5	1.60759	1.75969
	Fly_6	0.343296	0.896923
	Fly_7	0.980494	1.44318
	Fly_8	1.18487	0.792919
	Fly_9	0.327419	0.424477
	Fly_10	0.861537	0.464048
	Fly_11	1.50506	0.830304
	Fly_12	0.615962	0.555999
	Fly_13	0.786045	0.697934
	Fly_14	0.831411	0.476776
	Fly_15	0.311863	0.449193
	Fly_16	2.06298	0.435968
	Fly_17	1.12545	0.830724
	Fly_18	0.425434	0.647784
	Fly_19	1.77544	0.888606
	Fly_20	0.384541	1.78198
	Fly_21	0.999023	0.364005
	Fly_22	1.58129	0.89322
	Fly_23	0.563216	0.365891
	Fly_24	0.887776	0.706471
	Fly_25	0.497999	0.801093
	Fly_26	0.386692	0.748547
	Fly_27	1.249	0.368387
	Fly_28	0.543146	0.596583
	Fly_29	0.899822	0.835531
	Fly_30	2.76209	0.24121
	Fly_31	0.33843	0.416513
	Fly_32	1.15062	0.467117
	Fly_33	2.1693	0.707259
	Fly_34	0.626469	1.03421
	Fly_35	0.57792	0.754165
	Fly_36	0.315866	0.668614
	Fly_37	0.700439	0.990653
	Fly_38	2.00177	0.814625
	Fly_39	0.536678	0.871221
	Fly_40	0.360702	0.466125
	Fly_41	0.758679	0.694555
	Fly_42	1.76822	0.478832
	Fly_43	0.709048	0.920683
	Fly_44	1.99623	0.624751
	Fly_45	0.918432	1.50468
	Fly_46	0.842518	0.705712
	Fly_47	1.46971	0.468593
	Fly_48	0.340473	0.419799
	Fly_49	0.701611	0.741319
	Fly_50	1.79723	0.606477
	Fly_51	0.549592	0.742921
	Fly_52	1.29673	0.91369
	Fly_53	0.672169	0.597748
	Fly_54	1.23336	0.0761462
	Fly_55	0.935139	0.18786
	Fly_56	1.16418	0.702027
	Fly_57	0.541192	0.155296
	Fly_58	0.635178	0.481717
	Fly_59	1.40465	0.353412
	Fly_60	1.56678	0.219622
	Fly_61	1.25377	0.471051
	Fly_62	0.686628	0.160882
	Fly_63	1.63709	0.179978
	Fly_64	0.0472249	0.234286
	Fly_65	0.794798	0.299829
	Fly_66	0.337999	0.607744
	Fly_67	1.69306	0.129043
	Fly_68	0.274536	0.356983
	Fly_69	1.30392	0.111676
	Fly_70	1.65975	0.490252
	Fly_71	0.449167	0.0710084
	Fly_72	1.75528	0.420899
	Fly_73	0.373714	0.272859
	Fly_74	1.11683	0.349637
	Fly_75	1.16685	0.299345

## Sheet: Fig1D
Figure 1d		Sleep Pattern
		Control (baseline)																								Cyfip85.1/ + (baseline)
		Fly_1	Fly_2	Fly_3	Fly_4	Fly_5	Fly_6	Fly_7	Fly_8	Fly_9	Fly_10	Fly_11	Fly_12	Fly_13	Fly_14	Fly_15	Fly_16	Fly_17	Fly_18	Fly_19	Fly_20	Fly_21	Fly_22	Fly_23	Fly_24	Fly_1	Fly_2	Fly_3	Fly_4	Fly_5	Fly_6	Fly_7	Fly_8	Fly_9	Fly_10	Fly_11	Fly_12	Fly_13	Fly_14	Fly_15	Fly_16	Fly_17	Fly_18	Fly_19	Fly_20	Fly_21	Fly_22	Fly_23	Fly_24
	ZT_0	5	0	0	0	30	0	0	21	1	18	39	0	0	0	0	0	7	10	13	0	0	0	1	7	9	26	32	34	39	23	0	7	13	18	39	30	28	4	1	24	16	0	3	7	11	0	13	0
	ZT_1	35	16	12	25	57	41	47	60	31	50	38	34	12	22	20	48	17	49	40	25	34	31	22	34	22	36	13	39	15	47	5	0	12	5	29	32	32	35	1	25	32	32	41	28	23	29	13	0
	ZT_2	59	58	56	59	60	60	60	60	59	60	47	48	31	60	57	60	20	58	56	52	60	49	53	52	39	60	26	51	52	59	19	49	7	27	54	60	22	39	32	33	27	60	48	55	42	38	34	20
	ZT_3	58	59	57	48	60	51	32	60	60	60	52	55	46	39	38	56	0	57	58	42	40	46	58	60	38	60	36	34	59	48	6	48	14	24	57	33	44	52	37	46	44	21	50	51	26	42	27	18
	ZT_4	60	60	60	60	60	60	59	60	60	60	60	58	58	60	60	60	11	60	60	60	60	60	60	60	31	60	55	60	60	60	29	60	45	52	60	49	60	22	53	60	60	58	53	60	54	60	44	47
	ZT_5	60	59	60	60	60	60	60	60	60	60	60	60	37	60	60	60	5	60	60	58	60	60	60	60	60	54	60	60	60	60	52	60	60	59	60	60	60	58	42	60	60	51	60	60	55	60	53	46
	ZT_6	60	60	60	60	60	60	60	57	60	60	60	60	59	60	60	60	6	60	60	59	60	60	60	60	60	59	51	59	60	59	60	60	60	59	60	60	60	55	60	60	60	57	60	59	60	59	60	53
	ZT_7	60	55	60	60	60	60	60	60	60	60	60	60	60	60	60	60	7	60	60	60	60	60	60	60	60	55	60	59	60	60	60	60	59	60	60	60	60	38	59	59	60	60	60	60	57	57	59	56
	ZT_8	60	33	60	60	60	60	60	60	60	60	60	14	46	60	60	60	18	60	60	60	60	58	57	60	60	60	53	56	60	60	60	60	60	59	60	60	60	50	60	60	60	60	60	60	60	60	60	60
	ZT_9	57	12	60	60	60	60	60	60	60	60	58	0	7	43	60	60	1	60	60	60	60	60	34	60	60	60	58	59	60	53	60	60	44	60	60	60	60	34	58	60	60	60	60	60	60	60	60	60
	ZT_10	57	0	60	60	60	60	46	55	43	48	58	7	29	0	54	32	11	60	40	4	31	22	22	60	60	55	58	58	60	60	50	60	8	60	60	60	60	23	60	60	60	60	60	60	60	60	60	60
	ZT_11	18	0	26	28	22	28	0	9	0	0	6	0	0	0	16	0	5	14	6	0	0	0	8	38	60	20	60	59	60	22	0	60	0	60	60	52	60	0	58	60	59	60	60	33	60	60	60	60
	ZT_12	45	34	29	4	31	10	37	43	48	51	41	46	10	50	24	45	52	29	37	0	46	39	34	25	2	0	18	7	9	17	0	4	0	5	6	19	15	35	3	6	0	4	5	0	4	4	6	2
	ZT_13	60	60	60	60	60	59	60	60	60	60	59	60	20	60	59	60	60	60	60	29	60	60	60	60	0	24	13	0	17	60	54	0	32	0	0	39	0	53	5	0	0	0	0	56	0	0	6	0
	ZT_14	60	60	60	60	60	60	60	60	60	60	52	60	40	60	60	60	60	60	60	60	60	56	60	60	0	60	0	5	31	60	45	6	60	0	10	18	15	56	8	1	18	0	9	60	0	10	0	0
	ZT_15	60	60	60	60	60	60	60	60	60	60	58	60	52	60	60	60	48	60	60	60	60	60	60	60	0	59	3	5	16	60	56	15	59	0	12	7	14	52	2	7	38	0	17	49	5	9	0	13
	ZT_16	60	60	60	60	60	58	60	60	60	60	59	60	31	60	58	60	45	60	60	60	60	57	60	59	0	57	60	0	55	59	44	30	48	0	46	53	19	42	0	22	60	1	53	60	52	9	16	44
	ZT_17	60	60	60	60	60	60	58	60	60	60	57	60	36	59	57	60	44	60	60	14	60	60	60	59	5	60	60	25	60	60	60	60	49	49	43	60	44	48	48	35	60	34	60	57	60	60	29	36
	ZT_18	60	60	60	60	60	60	60	60	60	60	60	60	38	60	38	60	42	60	60	5	60	50	60	53	44	56	60	37	58	58	57	60	35	59	51	60	60	51	60	48	34	37	60	53	60	57	56	57
	ZT_19	60	60	60	58	60	60	56	60	60	60	58	60	55	60	51	60	32	60	60	60	60	60	60	60	28	60	59	60	60	57	48	58	45	54	49	60	60	53	59	30	34	29	60	60	57	45	38	55
	ZT_20	60	60	60	49	60	35	35	60	60	60	58	60	22	59	49	60	47	60	60	29	60	58	60	60	33	59	60	49	60	60	55	53	45	59	44	59	60	53	56	23	48	10	60	46	27	49	47	39
	ZT_21	60	60	59	13	60	60	45	60	60	60	58	42	24	15	40	60	49	60	41	0	60	25	60	60	31	10	60	46	55	50	57	26	49	60	55	56	60	50	35	30	44	19	47	53	50	8	36	46
	ZT_22	57	54	55	12	35	8	30	59	36	59	58	7	27	0	2	12	26	13	7	0	56	35	49	27	26	23	23	36	43	20	22	23	34	56	26	19	40	48	26	13	37	10	30	38	24	15	19	23
	ZT_23	44	24	38	0	36	0	5	54	27	49	36	0	23	0	0	23	45	0	6	0	0	32	22	0	20	2	32	41	49	28	7	46	8	11	21	45	41	24	28	26	15	6	38	35	45	10	22	42
		Control (light disturb)																								Cyfip85.1/ + (light disturb)
	ZT_0	34	0	0	0	25	6	0	20	0	1	44	1	0	0	0	0	22	21	22	8	1	7	0	13	25	20	42	44	21	38	0	50	2	36	57	21	32	17	9	10	42	15	23	29	41	29	7	0
	ZT_1	60	28	7	33	59	42	20	47	54	42	52	54	0	11	18	33	32	59	28	60	60	57	6	52	44	56	10	50	20	59	6	36	0	49	0	54	57	36	34	29	30	50	35	60	60	35	30	0
	ZT_2	60	48	27	36	59	44	36	52	60	60	53	58	21	25	35	41	30	60	34	60	60	28	23	60	55	55	18	53	35	60	20	34	0	30	33	45	60	46	35	20	41	60	38	60	55	32	23	0
	ZT_3	60	32	60	59	60	56	53	60	60	60	60	60	5	47	46	58	30	60	60	59	57	46	24	60	60	54	54	56	60	60	29	30	31	0	34	34	52	38	19	49	44	38	49	60	41	45	37	11
	ZT_4	60	46	60	60	60	60	60	60	60	60	60	60	23	60	60	60	0	60	60	59	60	60	60	60	27	59	60	55	60	60	25	48	60	28	51	55	54	45	47	60	54	0	57	60	47	35	38	0
	ZT_5	60	59	60	60	49	60	60	60	60	60	60	60	44	60	60	60	2	60	60	60	60	60	60	60	49	56	56	55	60	54	54	51	60	47	60	52	50	57	48	60	60	32	60	60	60	51	14	0
	ZT_6	60	60	60	60	58	60	60	60	60	60	60	60	38	60	60	60	16	60	60	60	60	60	60	60	58	58	59	51	58	58	59	53	22	60	60	55	58	46	57	60	60	60	60	60	54	52	40	0
	ZT_7	60	60	60	60	60	60	60	60	60	60	59	60	57	60	60	60	21	60	60	59	60	60	60	60	59	50	56	60	60	60	56	26	43	59	60	58	60	45	58	60	60	60	60	60	60	60	60	6
	ZT_8	60	50	60	60	60	60	51	60	60	60	60	60	55	60	60	60	2	60	60	60	60	60	60	60	60	57	57	60	60	60	49	60	58	60	60	60	60	45	31	60	60	60	60	60	60	59	60	36
	ZT_9	60	51	60	60	60	60	60	60	60	60	60	60	56	60	60	60	12	60	60	60	60	60	56	60	60	58	56	50	60	60	60	60	56	59	60	60	60	34	60	60	60	60	60	60	60	60	58	31
	ZT_10	60	0	60	60	60	60	60	60	60	60	60	24	12	50	60	60	1	60	60	60	60	58	6	60	59	53	59	60	60	60	53	60	6	60	60	60	60	48	49	60	60	60	60	60	60	60	58	35
	ZT_11	53	0	60	60	60	60	27	60	0	56	33	0	0	0	60	24	37	60	40	47	49	24	5	59	60	53	56	44	60	56	37	60	0	60	60	55	60	46	57	60	60	60	60	60	60	60	60	45
	ZT_12	37	2	40	0	30	4	24	54	33	44	29	39	21	5	24	25	40	16	0	0	27	36	33	0	2	0	0	0	7	22	0	3	0	3	3	3	14	40	1	13	6	5	4	1	3	1	1	0
	ZT_13	60	60	60	39	60	60	49	60	60	60	60	60	50	60	56	60	46	60	48	0	60	53	56	58	0	0	0	0	22	50	10	5	0	0	6	0	6	48	4	9	14	0	40	28	0	10	6	0
	ZT_14	60	60	60	60	60	60	60	60	60	60	60	60	33	60	59	60	52	60	60	0	60	60	60	60	5	1	0	0	24	59	42	0	39	0	11	12	10	57	5	0	23	0	30	60	11	11	13	0
	ZT_15	60	54	60	60	60	60	49	60	60	60	60	60	55	57	57	60	56	60	60	31	60	60	52	60	0	43	27	2	10	58	46	14	42	0	10	0	27	53	0	39	36	0	55	49	15	21	5	0
	ZT_16	58	53	49	40	47	39	37	57	32	56	48	52	14	38	44	47	44	53	42	37	46	45	3	38	0	0	38	6	53	38	28	40	1	0	11	7	10	53	0	20	30	0	27	41	20	8	6	6
	ZT_17	60	44	60	59	60	59	50	60	60	60	60	60	38	44	47	60	53	60	60	36	60	60	58	58	8	22	46	0	46	50	39	34	0	0	25	20	24	54	12	44	43	0	47	60	30	13	5	6
	ZT_18	58	55	46	22	42	30	33	49	47	58	60	39	31	30	47	55	43	54	59	31	43	47	23	36	13	34	42	22	52	53	39	45	0	0	28	50	41	48	19	31	36	0	40	49	33	16	3	0
	ZT_19	60	60	60	38	60	48	42	60	60	60	60	60	51	60	51	60	55	60	60	32	60	60	44	46	1	30	60	13	57	56	36	24	10	12	48	52	26	56	29	56	53	2	58	46	55	5	15	0
	ZT_20	58	54	42	28	35	35	38	45	42	59	57	60	35	34	42	50	49	41	37	5	46	43	40	52	27	34	51	34	42	36	24	40	0	3	41	48	56	50	28	10	34	4	30	48	53	7	13	0
	ZT_21	60	51	54	35	56	46	36	58	60	60	60	37	36	31	50	60	47	60	58	0	60	56	52	54	9	44	57	16	58	51	25	46	0	7	35	37	19	56	39	47	53	11	42	49	56	18	0	0
	ZT_22	60	56	60	34	60	46	42	57	60	59	60	49	34	23	27	60	52	60	42	19	60	43	19	54	0	29	58	19	49	35	33	24	0	3	36	32	19	42	27	40	49	22	55	54	40	13	5	10
	ZT_23	60	32	38	30	53	39	31	32	49	58	46	45	27	20	32	54	55	60	31	5	60	41	24	25	1	16	58	18	44	45	22	29	12	5	28	48	48	47	36	28	43	0	48	51	44	8	12	4
	ZT_0	0	3	2	30	32	27	20	41	6	14	20	9	0	4	25	6	11	0	5	25	1	30	0	39	54	53	51	43	55	60	21	57	0	28	24	37	60	10	12	45	51	38	22	51	60	55	18	7
		Percentage sleep loss
		Control			Cyfip85.1/ +
		ZT16	ZT18	ZT20	ZT16	ZT18	ZT20
	Fly_1	2.24719	not responding	3.33333	not responding	not responding	not responding
	Fly_2	not responding	not responding	not responding	not responding	35.0318	23.8806
	Fly_3	10.1695	4.06977	not responding	25.4902	30	15
	Fly_4	14.5349	23.3333	30	not responding	34	13.5593
	Fly_5	22.0779	63.3333	50.2959	not responding	13.3333	27.5862
	Fly_6	14.0244	30	40.3409	20.2797	9.65909	37.5722
	Fly_7	8.59375	48.2759	29.5302	5.61798	not responding	32.0755
	Fly_8	36.9318	41.0714	12.9771	not responding	not responding	24.0506
	Fly_9	not responding	18.3333	25	95.5882	not responding	not responding
	Fly_10	37.6623	21.6667	19.2308	not responding	not responding	94.7977
	Fly_11	6.14525	3.33333	not responding	32.6531	30.5785	not responding
	Fly_12	15.2941	not responding	2.28571	86.0927	5.06329	13.7725
	Fly_13	11.8644	35	not responding	25	30.1136	not responding
	Fly_14	62.1622	not responding	not responding	not responding	18.1818	5.66038
	Fly_15	22.449	50	42.6966	not responding	60.4167	41.6667
	Fly_16	15.3846	10.1911	8.0292	not responding	10.5769	77.0992
	Fly_17	19.4286	8.33333	16.6667	26.2295	31.6456	32.8947
	Fly_18	12	not responding	not responding	not responding	not responding	83.3333
	Fly_19	10.1695	10	31.6667	14.7368	23.5669	47.0588
	Fly_20	23.6364	1.66667	38.3333	3.14961	not responding	not responding
	Fly_21	not responding	not responding	85.1485	44.4444	45	not responding
	Fly_22	22.0339	28.3333	20.6897	not responding	54.717	65
	Fly_23	12.9032	6	23.6686	not responding	89.2857	62.5
	Fly_24	94.0397	60.7955	27.7108	68.421	not responding	not responding
	Fly_25	34.8571	35.7143	12.3596	7.14286	14.557	54.2373
	Fly_26				43.2927	33.3333	26.6667
	Fly_27				10.8108	42.6471	42.9577
	Fly_28				94.4444	81.3665	91.7808
	Fly_29				56.8493	35.0318	14.8148
	Fly_30				not responding	86.6667	not responding
		not responding = sleep loss < 2%
[truncated: 6 more columns]

## Sheet: Fig1E
Figure 1e		Representative Sleep Pattern
		Control																																											Cyfip85.1/ +
		Fly_1	Fly_2	Fly_3	Fly_4	Fly_5	Fly_6	Fly_7	Fly_8	Fly_9	Fly_10	Fly_11	Fly_12	Fly_13	Fly_14	Fly_15	Fly_16	Fly_17	Fly_18	Fly_19	Fly_20	Fly_21	Fly_22	Fly_23	Fly_24	Fly_25	Fly_26	Fly_27	Fly_28	Fly_29	Fly_30	Fly_31	Fly_32	Fly_33	Fly_34	Fly_35	Fly_36	Fly_37	Fly_38	Fly_39	Fly_40	Fly_41	Fly_42		Fly_1	Fly_2	Fly_3	Fly_4	Fly_5
	ZT_0	44	50	53	47	58	0	24	54	45	54	60	27	8	55	28	34	60	56	51	45	60	57	0	53	0	38	0	8	0	0	0	17	60	0	0	29	44	60	0	42	25	0		35	6	18	0	45
	ZT_1	56	60	59	21	35	6	48	54	45	44	60	12	0	56	45	38	58	59	60	59	60	60	28	59	13	46	6	29	0	36	0	51	60	10	0	51	56	51	43	51	31	12		31	41	13	10	38
	ZT_2	60	60	57	51	59	20	51	60	45	50	60	17	5	60	49	51	49	58	60	54	60	60	59	60	24	54	22	54	0	51	39	60	60	57	60	52	46	49	55	31	45	38		44	43	18	11	55
	ZT_3	59	59	55	50	57	35	49	60	53	53	60	19	6	60	43	48	57	59	60	57	60	60	54	56	28	59	28	40	6	46	44	60	60	41	56	60	59	60	21	46	25	41		51	42	59	24	45
	ZT_4	56	60	55	54	39	49	53	36	56	35	56	24	21	60	37	60	59	49	60	58	60	60	60	60	44	60	14	28	4	45	59	60	60	51	60	28	60	60	27	55	52	57		38	49	53	53	55
	ZT_5	52	60	53	52	59	49	60	55	60	60	49	21	23	60	48	45	54	49	60	59	60	57	60	59	28	60	47	48	31	41	57	60	60	7	60	43	60	60	36	60	38	57		49	40	54	52	34
	ZT_6	58	59	57	54	60	55	59	59	51	58	56	19	4	58	48	57	56	51	60	60	60	52	60	58	17	60	43	33	49	50	46	56	60	53	60	53	60	60	21	41	37	58		54	58	37	59	47
	ZT_7	53	60	49	38	60	48	60	48	59	58	60	21	0	51	28	40	56	57	60	59	59	40	59	52	47	60	30	49	28	49	57	58	60	49	60	56	60	60	30	57	57	32		50	58	44	36	40
	ZT_8	45	56	60	12	37	36	54	57	40	54	58	21	0	50	34	35	55	49	60	60	60	39	49	34	3	59	33	31	12	24	54	56	60	4	60	36	60	58	21	55	26	32		53	31	52	5	26
	ZT_9	26	23	57	14	22	30	21	59	0	45	38	16	0	26	29	0	46	58	60	52	60	17	19	0	6	19	31	46	14	34	11	28	60	29	60	38	60	18	17	43	28	28		52	57	49	55	53
	ZT_10	22	25	46	4	0	7	9	60	12	12	20	14	0	8	6	0	48	57	45	21	57	5	0	0	5	10	28	43	25	18	0	36	59	12	0	23	33	18	7	12	4	7		41	52	47	50	23
	ZT_11	24	28	7	10	0	30	0	54	0	5	0	0	0	0	10	0	47	40	26	0	60	0	0	0	0	0	0	34	5	12	0	0	50	0	0	0	0	0	0	12	0	0		35	47	22	0	5
	ZT_12	60	35	51	57	47	56	57	57	46	59	51	54	41	53	60	56	57	51	57	40	60	49	51	39	50	39	10	50	28	31	42	41	54	20	45	47	45	57	58	60	59	31		46	43	60	0	54
	ZT_13	60	60	60	58	54	60	60	60	60	60	60	60	60	60	60	60	60	50	60	60	60	60	60	60	60	60	32	49	60	51	60	60	60	60	60	60	60	60	60	60	50	37		24	48	60	45	60
	ZT_14	60	60	60	59	60	60	60	60	60	60	60	60	53	60	60	59	58	51	60	60	60	60	60	60	52	60	35	39	59	47	60	59	60	60	60	60	60	60	60	60	48	39		32	37	53	60	46
	ZT_15	60	60	60	50	60	60	60	60	60	60	60	54	50	58	60	60	60	57	60	60	60	60	60	60	59	60	31	46	60	52	60	55	59	60	60	60	59	60	60	60	40	12		60	41	40	58	51
	ZT_16	60	60	60	58	58	60	60	54	60	60	60	59	29	54	60	56	60	57	60	60	56	60	59	60	42	60	36	52	60	45	60	55	60	60	60	60	60	60	60	60	20	37		60	46	60	60	43
	ZT_17	60	60	60	56	60	47	60	54	60	60	60	56	48	60	60	57	57	58	60	60	60	60	60	60	44	60	36	46	28	57	60	59	60	35	60	60	60	60	60	60	37	53		44	38	44	47	43
	ZT_18	60	60	60	55	60	46	60	50	59	60	60	55	18	60	60	58	60	56	60	60	59	60	60	60	34	60	60	43	14	52	60	57	60	19	60	59	60	60	60	60	45	47		46	46	39	36	31
	ZT_19	60	60	60	60	59	31	60	58	60	60	60	58	22	59	60	57	60	60	56	60	59	60	60	58	49	60	39	56	0	56	58	59	60	27	60	59	58	60	60	60	47	49		53	41	42	0	50
	ZT_20	60	57	60	45	55	46	57	59	60	60	60	51	17	60	60	58	52	52	60	60	48	60	60	51	34	60	43	47	39	32	59	60	58	60	60	59	60	60	60	60	10	54		60	35	33	25	51
	ZT_21	59	43	57	52	52	45	60	44	60	60	60	44	21	57	60	59	41	44	60	60	60	60	55	55	44	60	51	47	0	57	60	60	60	60	59	60	60	60	60	60	0	9		60	46	55	60	43
	ZT_22	58	16	59	58	52	50	56	59	60	60	60	13	12	59	41	55	37	52	60	60	60	60	57	60	60	60	56	58	35	51	60	60	60	60	60	54	60	60	42	60	0	23		54	31	32	49	44
	ZT_23	52	20	37	47	11	39	35	58	47	59	59	4	0	55	31	40	29	60	59	50	52	60	26	52	10	13	21	36	20	3	21	16	58	18	15	41	34	18	9	60	0	14		44	33	32	0	19
	ZT_0	5	26	0	1	0	9	5	51	17	27	54	0	0	59	16	0	0	2	23	23	53	56	0	1	0	39	0	33	0	44	0	5	58	0	0	37	12	23	0	20	7	0		0	15	2	0	16
	ZT_1	25	48	42	36	21	17	33	50	56	42	60	8	0	47	49	6	3	39	59	45	57	59	28	16	15	42	0	51	0	43	15	39	60	0	39	53	59	60	42	6	38	13		7	27	10	0	31
	ZT_2	35	48	51	42	29	20	45	56	60	45	60	10	0	60	48	5	15	60	59	48	60	60	51	6	45	59	12	41	6	48	59	55	54	7	52	58	60	51	18	53	53	18		4	22	33	0	52
	ZT_3	40	58	60	60	57	43	45	60	60	59	60	24	7	60	48	28	40	60	60	60	58	50	41	4	36	45	35	59	33	30	41	29	38	51	38	41	47	52	39	52	56	48		20	43	41	30	45
	ZT_4	33	60	60	44	60	39	60	59	60	59	58	13	12	60	54	19	24	60	60	60	59	59	47	0	60	60	45	46	53	55	60	60	60	35	60	60	60	60	60	60	60	60		44	45	35	44	59
	ZT_5	7	60	60	46	50	45	44	58	60	49	60	0	29	59	60	16	36	60	60	60	58	54	53	21	10	60	45	42	14	60	60	60	60	32	60	60	53	60	60	60	60	54		36	31	42	20	51
	ZT_6	5	59	60	31	60	40	54	60	60	49	60	15	18	46	45	0	35	60	56	60	58	19	60	5	36	60	41	31	19	60	56	60	60	24	60	60	56	60	60	60	59	49		47	44	39	55	48
	ZT_7	9	51	60	23	60	0	42	56	60	51	60	5	17	44	47	6	8	54	60	60	48	0	51	0	59	60	29	46	19	60	60	57	60	0	60	60	53	60	60	60	39	34		48	44	43	57	43
	ZT_8	0	39	60	17	44	0	43	59	47	51	55	0	0	42	23	0	4	59	60	60	43	0	32	0	0	60	30	38	20	60	40	56	60	10	60	60	56	60	56	59	11	31		50	42	39	59	48
	ZT_9	5	17	49	0	21	0	24	58	12	20	43	0	0	0	0	0	0	52	50	54	44	0	5	0	0	60	35	38	16	38	0	29	60	0	59	58	31	59	28	34	6	6		30	56	40	34	49
	ZT_10	0	34	16	0	0	0	0	53	0	3	0	0	0	6	0	0	0	37	15	20	36	0	0	0	6	60	10	22	2	15	0	5	60	0	28	34	11	26	0	42	0	0		41	50	5	0	31
	ZT_11	0	1	0	0	0	0	0	54	0	13	0	0	0	0	0	0	0	0	0	0	9	0	0	0	0	23	0	19	0	0	0	10	21	0	0	6	0	0	0	0	0	0		39	20	7	0	0
	ZT_12	0	0	0	0	0	0	0	0	0	0	0	0	0	0	0	0	0	0	0	0	0	0	0	0	0	0	0	0	0	0	0	0	0	0	0	0	0	0	0	0	0	0		0	1	0	0	0
	ZT_13	0	0	0	0	0	0	0	0	0	0	0	0	0	0	0	0	0	0	0	0	0	0	0	0	0	0	0	0	0	0	0	0	0	0	0	0	0	0	0	0	0	0		0	0	0	0	0
	ZT_14	0	0	0	0	0	0	0	0	0	0	0	0	0	0	0	0	0	0	0	0	0	0	0	0	0	0	0	0	0	0	0	0	0	0	0	0	0	0	0	0	0	0		0	0	0	0	0
	ZT_15	0	0	0	0	0	0	0	0	0	0	0	0	0	0	0	0	0	0	0	0	0	0	0	0	0	0	0	0	0	0	0	0	0	0	0	0	0	0	0	0	0	0		0	0	0	0	0
	ZT_16	0	0	0	0	0	0	0	0	0	0	0	0	0	0	0	0	0	0	0	0	2	0	0	0	0	0	0	0	0	0	0	0	0	0	0	0	0	0	0	0	0	0		0	0	0	0	0
	ZT_17	0	0	0	0	0	0	0	0	0	0	0	0	0	0	0	0	0	0	0	0	23	0	0	0	0	0	0	0	0	0	0	0	0	0	0	0	0	0	0	0	0	0		0	9	0	0	0
	ZT_18	0	0	0	0	0	0	0	0	0	0	0	0	0	0	0	0	0	0	0	0	0	0	0	0	0	0	0	0	0	0	0	0	0	0	0	0	0	0	0	0	0	0		0	29	0	0	0
	ZT_19	0	0	0	0	0	0	0	0	0	0	0	0	0	0	0	0	0	0	0	0	13	0	0	0	0	0	0	0	0	0	0	4	0	0	0	0	0	0	0	0	0	0		0	18	0	0	4
	ZT_20	6	0	0	0	0	0	0	0	0	0	0	0	0	0	0	0	0	0	0	0	0	0	0	0	0	0	0	0	0	0	3	7	0	0	0	0	0	0	0	0	0	0		0	25	0	0	6
	ZT_21	0	0	0	0	0	0	0	0	22	0	0	0	0	0	0	0	0	0	0	0	17	0	0	0	0	0	0	0	0	0	59	0	0	0	0	0	0	0	0	0	0	0		0	18	0	0	12
	ZT_22	0	0	0	0	0	0	0	17	0	0	0	0	0	0	0	0	0	1	0	0	8	0	0	0	0	0	0	5	0	0	54	18	0	0	0	0	0	0	0	0	0	0		0	9	0	0	5
	ZT_23	0	0	0	0	0	0	0	3	40	0	5	0	0	0	0	0	0	4	0	0	15	0	0	0	0	0	0	0	1	1	33	60	0	0	0	1	0	1	1	1	0	0		0	18	0	11	24
	ZT_0	0	0	0	0	0	0	0	0	60	0	0	0	0	0	0	0	0	0	0	0	45	0	0	9	60	60	45	58	60	59	59	59	58	59	58	60	58	60	56	60	53	59		0	0	0	0	9
	ZT_1	55	57	58	38	56	58	56	51	59	55	58	55	48	58	37	57	44	58	56	56	56	58	57	60	60	60	60	44	60	60	60	60	60	46	60	60	60	60	57	60	45	58		6	16	56	0	57
	ZT_2	60	60	60	58	59	60	60	59	60	60	60	60	58	60	60	60	60	60	60	60	60	60	60	60	59	59	59	52	60	60	60	60	60	47	60	60	60	60	56	60	56	50		5	18	43	0	51
	ZT_3	60	60	60	59	56	60	60	60	60	60	59	60	25	60	60	60	60	60	60	60	58	60	60	60	60	60	53	58	59	60	60	60	60	29	60	60	60	60	55	60	60	47		7	30	55	0	29
	ZT_4	59	60	60	60	56	60	60	57	60	60	60	54	31	60	55	60	58	60	60	60	55	60	60	58	60	60	60	45	60	60	60	60	60	23	60	60	60	60	58	60	58	38		9	45	53	1	39
	ZT_5	60	59	60	60	56	60	60	56	60	60	60	57	36	60	55	60	60	59	60	60	51	60	60	56	34	60	60	48	45	60	60	60	60	23	60	60	60	60	60	60	33	55		14	45	59	11	46
	ZT_6	52	60	60	58	57	60	60	37	60	60	60	59	11	60	35	60	60	60	60	60	48	60	45	41	34	60	40	40	60	60	60	60	60	21	60	60	60	60	60	60	36	58		24	51	52	7	60
	ZT_7	6	59	60	31	54	58	39	52	60	60	52	60	25	60	22	19	45	60	60	60	35	60	58	38	0	60	17	51	58	60	60	59	60	15	60	60	60	60	59	60	28	41		15	59	42	24	54
	ZT_8	0	56	60	12	26	12	17	52	60	48	52	26	0	60	9	6	9	60	60	60	45	59	51	0	0	60	25	34	60	60	60	60	60	0	60	60	60	57	27	60	12	8		22	52	52	12	50
	ZT_9	0	28	59	0	1	16	0	58	48	35	37	14	0	56	0	0	7	58	60	60	44	52	23	0	8	59	29	41	54	60	57	60	60	5	60	51	60	33	11	59	5	12		18	53	21	1	31
	ZT_10	0	11	60	0	0	8	0	58	0	8	0	11	0	15	0	0	0	52	58	17	39	20	5	0	0	24	14	26	36	35	10	22	60	6	38	21	20	12	0	35	0	0		28	42	32	0	13
	ZT_11	0	5	16	0	0	0	0	20	0	5	0	0	0	0	0	0	0	1	8	0	12	0	0	0	0	0	1	11	0	5	0	5	60	0	0	0	0	1	0	1	0	0		22	42	5	0	0
	ZT_12	53	33	32	58	25	55	42	41	49	37	51	42	15	53	49	48	53	44	44	47	55	22	30	35	41	27	54	41	27	33	58	42	58	29	45	50	40	59	49	60	47	26		0	0	5	0	0
	ZT_13	45	60	60	60	36	46	35	60	60	51	60	60	25	60	60	60	54	56	60	60	49	60	60	60	40	60	55	58	60	60	60	60	60	49	60	48	60	60	60	60	60	33		0	0	24	0	27
	ZT_14	51	60	58	60	32	41	11	60	60	34	60	60	14	60	60	52	60	57	60	60	46	60	60	55	53	60	47	52	60	60	60	60	60	23	60	60	60	60	60	60	52	49		0	0	58	18	60
	ZT_15	35	60	54	59	37	50	44	60	60	60	60	57	0	60	60	45	60	58	60	60	53	60	59	51	51	60	48	45	60	60	60	60	60	29	60	60	59	60	60	60	26	44		0	0	37	60	44
	ZT_16	24	60	54	60	47	25	40	50	60	59	60	55	22	60	60	33	56	60	60	60	60	60	60	23	51	54	50	45	60	55	60	60	60	60	60	53	60	60	60	60	30	23		0	0	38	56	52
	ZT_17	35	57	60	60	18	15	25	60	60	60	58	40	20	60	47	58	58	59	60	60	49	60	57	41	44	58	58	52	60	55	60	60	60	51	60	59	60	60	60	60	19	29		0	0	35	21	52
	ZT_18	11	54	43	59	22	27	11	60	60	59	60	35	25	60	59	52	59	49	60	60	59	60	33	47	36	60	51	60	60	38	60	60	60	16	60	42	60	60	60	60	57	19		0	22	30	0	40
	ZT_19	49	49	59	60	28	30	14	57	60	60	50	47	19	60	60	57	56	59	60	60	60	60	54	46	54	56	45	60	57	33	60	60	60	43	60	55	60	60	59	60	27	0		0	55	42	21	44
	ZT_20	31	46	46	60	15	29	5	60	60	52	50	32	8	60	50	56	49	57	60	60	60	60	42	47	42	60	47	42	49	53	60	60	60	55	60	54	60	59	38	60	23	6		0	21	19	52	44
	ZT_21	30	39	47	60	31	32	9	59	60	43	58	41	6	60	59	46	51	57	60	59	55	60	48	54	35	58	59	48	54	50	60	60	60	40	51	18	60	60	47	60	23	0		0	59	54	11	43
	ZT_22	29	24	60	57	25	5	10	60	60	49	60	27	0	57	38	56	59	56	59	58	60	60	39	28	47	60	46	56	27	15	60	42	60	57	2	6	58	52	29	60	7	36		0	11	30	60	49
	ZT_23	11	19	32	46	10	7	0	48	41	45	41	22	0	55	21	43	33	39	42	45	44	36	19	26	11	26	30	57	27	0	54	9	54	8	0	23	35	33	5	43	0	0		0	17	27	40	9
		Sleep Recovery (min)
		Control	Cyfip85.1/ +
	Fly_1	294	41
	Fly_2	296	154
	Fly_3	298	266
	Fly_4	275	12
	Fly_5	283	231
	Fly_6	298	58
	Fly_7	296	246
	Fly_8	283	132
	Fly_9	359	162
	Fly_10	295	207
	Fly_11	297	184
	Fly_12	286	200
	Fly_13	198	251
	Fly_14	298	220
	Fly_15	267	10
	Fly_16	297	208
	Fly_17	282	298
	Fly_18	297	82
	Fly_19	296	230
	Fly_20	296	209
	Fly_21	325	354
	Fly_22	298	279
	Fly_23	297	285
	Fly_24	303	327
	Fly_25	333	267
	Fly_26	359	318
	Fly_27	337	336
	Fly_28	305	328
	Fly_29	344	304
	Fly_30	359	329
	Fly_31	359	177
	Fly_32	359	146
	Fly_33	358	302
	Fly_34	227	273
	Fly_35	358	346
	Fly_36	360	240
	Fly_37	358	299
	Fly_38	360	192
	Fly_39	342	336
	Fly_40	360	217
	Fly_41	305
	Fly_42	307
[truncated: 35 more columns]

## Sheet: Fig2A
Figure 2a
	NADP+/NADPH levels (normalised over control)
		Control					Cyfip85.1/ +
		1	2	3	4	5	1	2	3	4	5
	ZT_0	1.15737	1.17678	0.82573	0.911298	0.928815	0.789659	0.698111	0.702984	0.603888	0.498059
	ZT_4	0.744042	0.778365	0.683246	0.576352	0.649354	0.532019	0.475869	0.510447	0.44322	0.444428
	ZT_8	0.416599	0.432063	0.428149	0.418497	0.553433	0.510494	0.623159	0.567637	0.466213	0.525382
	ZT_12	0.752408	0.675261	0.755512	0.707348	0.66799	0.762029	0.528398	0.53519	0.544835	0.515707
	ZT_16	0.398618	0.457267	0.475203	0.54978	0.447274	0.428593	0.465018	0.435356	0.449823	0.466823
	ZT_20	0.789659	0.698111	0.702984	0.603888	0.498059	0.715428	0.78891	0.644128	0.638039	0.818791
	ZT_24	1.15737	1.17678	0.82573	0.911298	0.928815	0.789659	0.698111	0.702984	0.603888	0.498059
		N=5	pool of 50 fly heads				N=5	pool of 50 fly heads

## Sheet: Fig2B
Figure 2b
	NADP+/NADPH levels (normalised over control)
		Control						Cyfip85.1/+
		1	2	3	4	5	6	1	2	3	4	5	6
	noSD	0.499106	1.34506	1.15583	0.895255	1.26177	0.84297	0.639943	1.10977	0.788383	1.19487	1.21371	1.09137
	SD	2.22439	1.92406	1.74941	1.69232	1.2503	1.17801	0.951108	1.43872	1.43606	0.75722	0.646909	0.814024
		N=6	pool of 23 fly heads					N=6	pool of 23 fly heads

## Sheet: Fig4C
Figure 4c
	mRNA levels normalised over control (arb. Units)
	FASN1
n	Control	Cyfip85.1/+
1	0.855884	1.51213
2	1.05478	1.49402
3	0.757228	1.47924
4	1.33211	1.65062
	FASN3
n	Control	Cyfip85.1/+
1	0.724412	1.77365
2	1.33026	2.53669
3	1.1582	1.94879
4	0.787123	2.24898
	ACC
n	Control	Cyfip85.1/+
1	1.2189	1.26262
2	0.980609	1.30556
3	0.98992	1.53079
4	0.81057	1.63927
	Lsd-1
n	Control	Cyfip85.1/+
1	1.28324	1.45434
2	0.887711	1.61794
3	0.965679	1.37746
4	0.863373	1.222
	AcCoAS
n	Control	Cyfip85.1/+
1	0.971414	1.23468
2	0.954491	1.34096
3	0.962857	1.27574
4	1.11124	1.31073
	ATPCL
n	Control	Cyfip85.1/+
1	1.11613	1.41374
2	0.864383	1.35776
3	1.07519	1.20718
4	0.9443
	Men
n	Control	Cyfip85.1/+
1	0.984347	1.2031
2	1.10048	1.28027
3	1.03703	1.5872
4	0.878146	1.54065
	n = pool of 15 fly heads

## Sheet: Fig4D
Figure 4d
		SREBP-P levels normalised over control (arb. Units)
		Control	Cyfip85.1/+
	1	1.05956	1.76076
	2	0.939393	1.64038
	3	0.942409	1.35637
	4	1.05864	1.3463
	5	0.87759	1.49094																		α-SREBP (1:1000 BD Biosciences, cat. 557036, RRID: AB_384985)
	6	0.931363	1.37921
	7	1.05302	1.0868
	8	1.13803	1.5134
	9	0.927302	1.29064
	10	1.10015	1.25558
	11	0.931605	1.44142
	12	1.04094	1.61174
	13	0.906185	0.925296
	14	1.25449	0.935526
	15	0.947371	0.86069
	16	0.891951	1.33669
	17	1.13977	1.40184
	18	1.09351	1.31563
	19	0.89657	1.26208
	20	0.870153	0.857348
		SREBP-C levels normalised over control (arb. Units)
		Control	Cyfip85.1/+
	1	1.00873	1.09993
	2	0.938636	1.43553
	3	1.07759	1.33366
	4	0.975045	1.59214																		α-Syntaxin (1:2000, cat. 8c3, DHSB, RRID: AB_528484)
	5	0.689773	1.11873
	6	0.975689	1.24845
	7	1.26044	0.970129
	8	1.0741	1.02337
	9	1.25158	1.25772
	10	1.04037	1.52494
	11	1,689707*	2.11679
	12	0.708049	1.21329
	13	1.01494	1.3408
	14	1.02343	1.15572
	15	1.00109	1.08669
	16	0.792871	0.831154
	17	0.891662	0.786949
	18	0.930894	0.97213
	19	1.05203	1.58907
	20	1.12542	1.12377
		* 1 outlier excluded based on Grubb's test

## Sheet: Fig4F
Figure 4f
	Fluorescence Intensity normalised over control (arb. Units)
		Control	Cyfip85.1/ +
	Fly_1	0.944473	1.05078
	Fly_2	1.06627	1.07134
	Fly_3	1.03162	1.10816
	Fly_4	1.07122	1.07184
	Fly_5	1.02261	1.32301
	Fly_6	0.857038	1.19581
	Fly_7	1.00677	1.066
	Fly_8	0.784967	1.15721
	Fly_9	0.952243	1.15308
	Fly_10	1.08256	1.20844
	Fly_11	1.08503	1.11688
	Fly_12	1.0952	1.25084
	Fly_13		1.09646
	Fly_14		1.11787
	Fly_15		0.830551
	Fly_16		0.995979
	Fly_17		1.07722
	Fly_18		1.20689
	Fly_19		1.02457
	Fly_20		1.4009
	Fly_21		1.26453
	Fly_22		1.27444
	Fly_23		1.44252

[truncated: 46 more sheets: Fig4G, Fig4H, Fig4I, Fig4J, Fig5A, Fig5B, Fig5C, SupplFig1B, SupplFig1C, SupplFig1D, SupplFig1E, SupplFig1F, SupplFig1G, SupplFig1H, SupplFig1I, SupplFig1J, SupplFig1K, SupplFig2A, SupplFig2B, SupplFig2C …]
